# Supplementary material for: Mechanical Properties of Nylon Harp Strings
Source: Materials (Basel). 2017 May 4;10(5):497. doi: 10.3390/ma10050497 (PMC5459001; doi:10.3390/ma10050497)
Supplement: Supplementary file 1 [file materials-10-00497-s001.zip]

Archive with 12 entries (7 files):
- suppl/
- suppl/materials-174071/
- suppl/materials-174071/Supplementary files/
- suppl/materials-174071/Supplementary files/NLTP data for figure 2.xls
- suppl/materials-174071/Supplementary files/NLTP data for figure 3.xls
- suppl/materials-174071/Supplementary files/NLTP master data file.xls
- suppl/materials-174071/__MACOSX/
- suppl/materials-174071/__MACOSX/Supplementary files/
- suppl/materials-174071/__MACOSX/Supplementary files/._NLTP data for figure 2.xls
- suppl/materials-174071/__MACOSX/Supplementary files/._NLTP data for figure 3.xls
- suppl/materials-174071/__MACOSX/Supplementary files/._NLTP master data file.xls
- suppl/materials-174071.zip
