# Supplementary material for: Mechanical Properties of Nylon Harp Strings
Source: Materials (Basel). 2017 May 4;10(5):497. doi: 10.3390/ma10050497 (PMC5459001; doi:10.3390/ma10050497)
Supplement: Supplementary file 1 [file materials-10-00497-s001.zip › suppl/materials-174071/Supplementary files/NLTP data for figure 2.xls]

## Sheet: data
Time (hrs)	LenAdj (mm)
0	41.142
0.0869444	41.262		Source data file:		C:\Users\Nicolas\Documents\Harp Tuning\test rig\test runs\N11_string_8_nylon\test 6a - creep test at 402.91 Hz\string_test_data_2014.11.03.09.19 proc.xls
0.173611	41.325
0.260556	41.37		Overtuning section:		rows 2 to 884
0.3475	41.409		Remainder:		rows 884 to 1485
0.434444	41.443
0.521389	41.474
0.608333	41.504
0.695278	41.525
0.782222	41.555
0.868889	41.586
0.959444	41.632
1.04639	41.663
1.13333	41.682
1.22028	41.716
1.3075	41.744
1.39472	41.776
1.49	41.837
1.58222	41.867
1.67667	41.906
1.78028	41.956
1.87444	41.997
1.96833	42.047
2.06222	42.098
2.15306	42.145
2.24444	42.197
2.33111	42.236
2.42333	42.301
2.51889	42.362
2.61	42.414
2.69694	42.457
2.79111	42.532
2.8875	42.639
2.9825	42.674
3.07444	42.73
3.16861	42.81
3.25556	42.849
3.3425	42.91
3.43694	43.002
3.53139	43.07
3.61833	43.105
3.70528	43.162
3.79194	43.216
3.87889	43.265
3.96583	43.318
4.0525	43.374
4.13972	43.426
4.23417	43.511
4.32861	43.582
4.42306	43.648
4.5175	43.714
4.61194	43.778
4.69889	43.813
4.78583	43.864
4.87278	43.908
4.95972	43.952
5.04639	43.987
5.13333	44.023
5.22028	44.058
5.30722	44.091
5.39417	44.121
5.48111	44.149
5.56806	44.179
5.65472	44.2
5.74167	44.228
5.82861	44.252
5.91528	44.274
6.00222	44.295
6.08917	44.319
6.17583	44.343
6.26278	44.364
6.34944	44.384
6.43639	44.404
6.52306	44.423
6.61	44.446
6.69694	44.464
6.78389	44.485
6.87833	44.544
6.96139	44.544
7.04861	44.562
7.13167	44.562
7.21889	44.588
7.30583	44.611
7.39278	44.627
7.47972	44.647
7.56639	44.661
7.66111	44.717
7.74389	44.717
7.82722	44.717
7.91417	44.737
8.00111	44.753
8.08806	44.768
8.175	44.782
8.25806	44.782
8.34528	44.806
8.42833	44.806
8.51528	44.824
8.60222	44.837
8.68528	44.837
8.7725	44.862
8.85944	44.876
8.9425	44.876
9.02944	44.895
9.1125	44.895
9.19972	44.913
9.28278	44.913
9.37	44.926
9.45306	44.926
9.54028	44.939
9.62333	44.939
9.71028	44.958
9.79333	44.958
9.88028	44.979
9.96333	44.979
10.0503	44.993
10.1333	44.993
10.2206	45.006
10.3036	45.006
10.3869	45.006
10.4742	45.019
10.5572	45.019
10.6406	45.019
10.7278	45.042
10.8108	45.042
10.8978	45.061
10.9808	45.061
11.0678	45.073
11.1508	45.073
11.2342	45.073
11.3214	45.088
11.4044	45.088
11.4878	45.088
11.575	45.101
11.6581	45.101
11.7453	45.117
11.8283	45.117
11.9156	45.132
11.9986	45.132
12.0819	45.132
12.1692	45.147
12.2522	45.147
12.3356	45.147
12.4228	45.159
12.5058	45.159
12.5892	45.159
12.6764	45.176
12.7594	45.176
12.8464	45.194
12.9294	45.194
13.0128	45.194
13.1	45.209
13.1831	45.209
13.2664	45.209
13.3533	45.223
13.4364	45.223
13.5197	45.223
13.6031	45.223
13.6903	45.241
13.7733	45.241
13.8606	45.254
13.9436	45.254
14.0308	45.266
14.1139	45.266
14.1972	45.266
14.2844	45.278
14.3675	45.278
14.4508	45.278
14.5342	45.278
14.6214	45.293
14.7083	45.313
14.7953	45.324
14.8783	45.324
14.9653	45.343
15.0483	45.343
15.1356	45.356
15.2186	45.356
15.3058	45.368
15.3889	45.368
15.4722	45.368
15.5592	45.382
15.6422	45.382
15.7256	45.382
15.8128	45.393
15.8958	45.393
15.9792	45.393
16.0664	45.404
16.1494	45.404
16.2328	45.404
16.3161	45.404
16.4033	45.416
16.4864	45.416
16.5697	45.416
16.6531	45.416
16.7403	45.428
16.8233	45.428
16.9067	45.428
16.99	45.428
17.0733	45.428
17.1567	45.428
17.24	45.428
17.3269	45.44
17.41	45.44
17.4933	45.44
17.5767	45.44
17.66	45.44
17.7472	45.43
17.8303	45.43
17.9136	45.43
18.0008	45.416
18.0839	45.416
18.1672	45.416
18.2542	45.405
18.3372	45.405
18.4206	45.405
18.5039	45.405
18.5872	45.405
18.6706	45.405
18.7539	45.405
18.8372	45.405
18.9206	45.405
19.0075	45.369
19.0906	45.369
19.1739	45.369
19.2572	45.369
19.3406	45.369
19.4239	45.369
19.5072	45.369
19.5906	45.369
19.6778	45.357
19.7608	45.357
19.8442	45.357
19.9275	45.357
20.0144	45.345
20.0975	45.345
20.1808	45.345
20.2642	45.345
20.3475	45.345
20.4383	45.332
20.5214	45.332
20.6047	45.332
20.6881	45.332
20.7753	45.313
20.8583	45.313
20.9417	45.313
21.0289	45.301
21.1119	45.301
21.1953	45.301
21.2786	45.301
21.3658	45.289
21.4489	45.289
21.5322	45.289
21.6156	45.289
21.7028	45.275
21.7858	45.275
21.8692	45.275
21.9564	45.261
22.0394	45.261
22.1228	45.261
22.2061	45.261
22.2894	45.261
22.3767	45.247
22.4597	45.247
22.5431	45.247
22.6264	45.247
22.7136	45.235
22.7967	45.235
22.88	45.235
22.9669	45.219
23.05	45.219
23.1333	45.219
23.2167	45.219
23.3	45.219
23.3872	45.206
23.4703	45.206
23.5536	45.206
23.6369	45.206
23.7242	45.191
23.8072	45.191
23.8906	45.191
23.9739	45.191
24.0572	45.191
24.1444	45.176
24.2275	45.176
24.3108	45.176
24.3942	45.176
24.4775	45.176
24.5608	45.176
24.6442	45.176
24.735	45.177
24.8256	45.171
24.9125	45.151
24.9956	45.151
25.0789	45.151
25.1622	45.151
25.2456	45.151
25.3289	45.151
25.4122	45.151
25.4956	45.151
25.5789	45.151
25.6622	45.151
25.7567	45.161
25.8508	45.162
25.9453	45.164
26.0322	45.143
26.1153	45.143
26.1986	45.143
26.2819	45.143
26.3692	45.162
26.4522	45.162
26.5356	45.162
26.6228	45.178
26.7058	45.178
26.7931	45.194
26.8761	45.194
26.9631	45.217
27.0461	45.217
27.1333	45.243
27.22	45.257
27.3031	45.257
27.3903	45.28
27.4769	45.299
27.5639	45.315
27.6508	45.331
27.7375	45.346
27.8244	45.369
27.9114	45.386
27.9983	45.405
28.0853	45.428
28.1722	45.444
28.2592	45.47
28.3461	45.492
28.4328	45.515
28.5272	45.587
28.6103	45.587
28.705	45.652
28.7956	45.633
28.8786	45.633
28.9658	45.659
29.0528	45.677
29.1397	45.694
29.2267	45.717
29.3136	45.736
29.4003	45.756
29.4869	45.773
29.5739	45.79
29.6608	45.806
29.7478	45.825
29.8347	45.841
29.9217	45.862
30.0086	45.88
30.0956	45.897
30.1822	45.913
30.2692	45.928
30.3636	45.986
30.4503	45.969
30.5333	45.969
30.6206	45.997
30.7075	46.011
30.7944	46.026
30.8811	46.044
30.9642	46.044
31.0511	46.065
31.1342	46.065
31.2214	46.087
31.3044	46.087
31.3917	46.11
31.4747	46.11
31.5617	46.127
31.6447	46.127
31.7317	46.154
31.815	46.154
31.9019	46.171
31.985	46.171
32.0722	46.188
32.1553	46.188
32.2425	46.203
32.3256	46.203
32.4125	46.216
32.4956	46.216
32.5789	46.216
32.6661	46.236
32.7492	46.236
32.8364	46.256
32.9194	46.256
33.0064	46.271
33.0894	46.271
33.1767	46.284
33.2597	46.284
33.3467	46.297
33.43	46.297
33.5133	46.297
33.6006	46.311
33.6836	46.311
33.7706	46.328
33.8536	46.328
33.9408	46.344
34.0239	46.344
34.1072	46.344
34.1944	46.361
34.2775	46.361
34.3608	46.361
34.4442	46.361
34.5314	46.376
34.6144	46.376
34.7017	46.393
34.7847	46.393
34.8719	46.407
34.955	46.407
35.0422	46.419
35.1253	46.419
35.2122	46.431
35.2953	46.431
35.3786	46.431
35.4619	46.431
35.5492	46.446
35.6322	46.446
35.7194	46.462
35.8025	46.462
35.8894	46.476
35.9725	46.476
36.0594	46.489
36.1425	46.489
36.2258	46.489
36.3131	46.502
36.3961	46.502
36.4794	46.502
36.5664	46.515
36.6494	46.515
36.7367	46.534
36.8197	46.534
36.9069	46.551
36.99	46.551
37.0772	46.563
37.1603	46.563
37.2436	46.563
37.3308	46.575
37.4139	46.575
37.5011	46.587
37.5842	46.587
37.6675	46.587
37.7547	46.604
37.8378	46.604
37.925	46.62
38.0081	46.62
38.0914	46.62
38.1786	46.636
38.2617	46.636
38.345	46.636
38.4322	46.649
38.5153	46.649
38.5986	46.649
38.6858	46.669
38.7728	46.687
38.8558	46.687
38.9431	46.71
39.0261	46.71
39.1133	46.724
39.1964	46.724
39.2836	46.737
39.3667	46.737
39.45	46.737
39.5369	46.75
39.62	46.75
39.7033	46.75
39.7903	46.764
39.8733	46.764
39.9567	46.764
40.04	46.764
40.1269	46.776
40.21	46.776
40.2933	46.776
40.3767	46.776
40.4639	46.788
40.5469	46.788
40.6303	46.788
40.7136	46.788
40.8006	46.8
40.8836	46.8
40.9669	46.8
41.0503	46.8
41.1336	46.8
41.2169	46.8
41.3042	46.81
41.3872	46.81
41.4706	46.81
41.5539	46.81
41.6372	46.81
41.7206	46.81
41.8078	46.795
41.8908	46.795
41.9742	46.795
42.0575	46.795
42.1408	46.795
42.2242	46.795
42.3114	46.783
42.3944	46.783
42.4817	46.773
42.5647	46.773
42.6481	46.773
42.7353	46.762
42.8258	46.741
42.9089	46.741
42.9922	46.741
43.0756	46.741
43.1589	46.741
43.2422	46.741
43.3256	46.741
43.4128	46.729
43.4958	46.729
43.5792	46.729
43.6625	46.729
43.7494	46.708
43.8364	46.726
43.9233	46.715
44.0064	46.715
44.0897	46.715
44.1767	46.704
44.26	46.704
44.3433	46.704
44.4267	46.704
44.51	46.704
44.5972	46.691
44.6803	46.691
44.7675	46.668
44.8506	46.668
44.9378	46.656
45.0322	46.665
45.1189	46.648
45.2019	46.648
45.2853	46.648
45.3686	46.648
45.4519	46.648
45.5353	46.648
45.6222	46.634
45.7056	46.634
45.7928	46.62
45.8758	46.62
45.9592	46.62
46.0461	46.607
46.1292	46.607
46.2125	46.607
46.2994	46.607
46.3825	46.607
46.4697	46.593
46.5528	46.593
46.6361	46.593
46.7233	46.576
46.8064	46.576
46.8897	46.576
46.9769	46.56
47.06	46.56
47.1433	46.56
47.2306	46.547
47.3136	46.547
47.3969	46.547
47.4803	46.547
47.5675	46.535
47.6506	46.535
47.7492	46.538
47.8322	46.538
47.9156	46.538
47.9989	46.538
48.0822	46.538
48.1656	46.538
48.2489	46.538
48.3361	46.523
48.4192	46.523
48.5025	46.523
48.5858	46.523
48.6731	46.509
48.7639	46.514
48.8622	46.525
48.9567	46.485
49.0397	46.485
49.1231	46.485
49.2064	46.485
49.2897	46.485
49.3731	46.485
49.4564	46.485
49.5397	46.485
49.6231	46.485
49.71	46.443
49.7931	46.443
49.8764	46.443
49.9597	46.443
50.0544	46.459
50.1489	46.458
50.2433	46.459
50.3378	46.459
50.4322	46.461
50.5267	46.462
50.6211	46.465
50.7156	46.46
50.81	46.458
50.9044	46.457
50.9953	46.452
51.0822	46.431
51.1653	46.431
51.2486	46.431
51.3319	46.431
51.4192	46.443
51.5022	46.443
51.5856	46.443
51.6728	46.459
51.7558	46.459
51.8392	46.459
51.9264	46.476
52.0094	46.476
52.0928	46.476
52.18	46.496
52.2631	46.496
52.3503	46.512
52.4333	46.512
52.5206	46.531
52.6036	46.531
52.6983	46.597
52.7928	46.65
53.1578	46.767
53.2522	46.755
53.3467	46.746
53.4375	46.729
53.5283	46.724
53.6228	46.733
53.7136	46.727
53.8081	46.744
53.8989	46.748
53.9894	46.757
54.0764	46.726
54.1594	46.726
54.2428	46.726
54.3261	46.726
54.4094	46.726
54.5042	46.784
54.595	46.774
54.6781	46.774
54.7614	46.774
54.8447	46.774
54.9319	46.792
55.015	46.792
55.0983	46.792
55.1856	46.813
55.2686	46.813
55.3519	46.813
55.4392	46.827
55.5222	46.827
55.6094	46.841
55.6964	46.857
55.7833	46.876
55.8664	46.876
55.9497	46.876
56.0369	46.894
56.12	46.894
56.2069	46.908
56.29	46.908
56.3733	46.908
56.4603	46.922
56.5433	46.922
56.6267	46.922
56.7136	46.939
56.7969	46.939
56.8839	46.957
56.9669	46.957
57.0503	46.957
57.1375	46.972
57.2206	46.972
57.3039	46.972
57.3911	46.986
57.4742	46.986
57.5575	46.986
57.6408	46.986
57.7281	47.009
57.8111	47.009
57.8983	47.024
57.9814	47.024
58.0647	47.024
58.1517	47.039
58.2347	47.039
58.3181	47.039
58.4053	47.052
58.4883	47.052
58.5717	47.052
58.655	47.052
58.7422	47.077
58.8253	47.077
58.9125	47.089
58.9956	47.089
59.0789	47.089
59.1661	47.105
59.2492	47.105
59.3325	47.105
59.4158	47.105
59.5031	47.12
59.5861	47.12
59.6694	47.12
59.7567	47.136
59.8397	47.136
59.9269	47.149
60.01	47.149
60.0933	47.149
60.1806	47.164
60.2636	47.164
60.3469	47.164
60.4303	47.164
60.5172	47.178
60.6003	47.178
60.6875	47.191
60.7706	47.191
60.8578	47.207
60.9408	47.207
61.0242	47.207
61.1114	47.22
61.1944	47.22
61.2778	47.22
61.3611	47.22
61.4483	47.235
61.5314	47.235
61.6147	47.235
61.7017	47.249
61.7847	47.249
61.8719	47.262
61.955	47.262
62.0419	47.273
62.125	47.273
62.2083	47.273
62.2956	47.285
62.3786	47.285
62.4619	47.285
62.5453	47.285
62.6325	47.3
62.7194	47.318
62.8061	47.331
62.8892	47.331
62.9764	47.349
63.0594	47.349
63.1467	47.361
63.2297	47.361
63.3169	47.374
63.4	47.374
63.4833	47.374
63.5703	47.387
63.6533	47.387
63.7406	47.399
63.8236	47.399
63.9069	47.399
63.9903	47.399
64.0775	47.412
64.1606	47.412
64.2439	47.412
64.3272	47.412
64.4106	47.412
64.4978	47.424
64.5808	47.424
64.6642	47.424
64.7475	47.424
64.8308	47.424
64.9181	47.435
65.0011	47.435
65.0844	47.435
65.1678	47.435
65.2511	47.435
65.3381	47.446
65.4211	47.446
65.5044	47.446
65.5878	47.446
65.6711	47.446
65.7583	47.432
65.8414	47.432
65.9247	47.432
66.0081	47.432
66.095	47.419
66.1781	47.419
66.2614	47.419
66.3447	47.419
66.4281	47.419
66.5153	47.408
66.5983	47.408
66.6817	47.408
66.765	47.408
66.8483	47.408
66.9317	47.408
67.015	47.408
67.1058	47.374
67.1889	47.374
67.2722	47.374
67.3556	47.374
67.4389	47.374
67.5222	47.374
67.6056	47.374
67.6925	47.359
67.7794	47.38
67.8664	47.358
67.9494	47.358
68.0328	47.358
68.1161	47.358
68.1994	47.358
68.2867	47.346
68.3697	47.346
68.4531	47.346
68.5364	47.346
68.6197	47.346
68.7067	47.33
68.7897	47.33
68.8769	47.315
68.96	47.315
69.0433	47.315
69.1267	47.315
69.2136	47.303
69.2967	47.303
69.38	47.303
69.4633	47.303
69.5467	47.303
69.63	47.303
69.7172	47.284
69.8003	47.284
69.8836	47.284
69.9708	47.272
70.0539	47.272
70.1372	47.272
70.2206	47.272
70.3078	47.26
70.3908	47.26
70.4742	47.26
70.5575	47.26
70.6408	47.26
70.7281	47.242
70.8111	47.242
70.8983	47.231
70.9814	47.231
71.0647	47.231
71.1481	47.231
71.2353	47.219
71.3183	47.219
71.4017	47.219
71.485	47.219
71.5722	47.207
71.6553	47.207
71.7425	47.195
71.8256	47.195
71.9089	47.195
71.9922	47.195
72.0794	47.175
72.1625	47.175
72.2458	47.175
72.3292	47.175
72.4125	47.175
72.4997	47.163
72.5828	47.163
72.6661	47.163
72.7533	47.141
72.8364	47.141
72.9197	47.141
73.0031	47.141
73.0864	47.141
73.1736	47.115
73.2681	47.13
73.355	47.11
73.4381	47.11
73.5214	47.11
73.6047	47.11
73.6881	47.11
73.7828	47.133
73.8733	47.123
73.9642	47.113
74.0547	47.112
74.1456	47.109
74.2364	47.104
74.3272	47.102
74.4178	47.093
74.5086	47.093
74.5992	47.09
74.6936	47.088
74.7842	47.063
74.8786	47.069
74.9731	47.066
75.0675	47.066
75.1619	47.064
75.2564	47.066
75.3508	47.067
75.4453	47.066
75.5397	47.072
75.6342	47.074
75.7286	47.079
75.8233	47.086
75.9097	45.617
75.9967	45.488
76.0836	45.457
76.1706	45.444
76.2536	45.444
76.3408	45.421
76.4239	45.421
76.5108	45.407
76.5939	45.407
76.6772	45.407
76.7606	45.407
76.8439	45.407
76.9272	45.407
77.0106	45.407
77.0939	45.407
77.1772	45.407
77.2606	45.407
77.3439	45.407
77.4272	45.407
77.5106	45.407
77.5939	45.407
77.6772	45.407
77.7606	45.407
77.8439	45.407
77.9272	45.407
78.0144	45.394
78.0975	45.394
78.1808	45.394
78.2642	45.394
78.3475	45.394
78.4308	45.394
78.5142	45.394
78.5975	45.394
78.6808	45.394
78.7642	45.394
78.8514	45.408
78.9344	45.408
79.0178	45.408
79.1011	45.408
79.1844	45.408
79.2678	45.408
79.3547	45.422
79.4378	45.422
79.5211	45.422
79.6044	45.422
79.6878	45.422
79.7747	45.442
79.8578	45.442
79.945	45.455
80.0281	45.455
80.1114	45.455
80.1947	45.455
80.2819	45.469
80.365	45.469
80.4483	45.469
80.5317	45.469
80.615	45.469
80.7022	45.491
80.7853	45.491
80.8725	45.504
80.9556	45.504
81.0389	45.504
81.1261	45.516
81.2092	45.516
81.2925	45.516
81.3758	45.516
81.4592	45.516
81.5464	45.532
81.6294	45.532
81.7128	45.532
81.7961	45.532
81.8794	45.532
81.9628	45.532
82.0461	45.532
82.1333	45.546
82.2203	45.558
82.3033	45.558
82.3906	45.574
82.4736	45.574
82.5569	45.574
82.6442	45.59
82.7272	45.59
82.8106	45.59
82.8939	45.59
82.9811	45.603
83.0642	45.603
83.1475	45.603
83.2308	45.603
83.3142	45.603
83.4014	45.617
83.4844	45.617
83.5678	45.617
83.6511	45.617
83.7383	45.636
83.8214	45.636
83.9086	45.648
83.9917	45.648
84.075	45.648
84.1622	45.665
84.2492	45.685
84.3322	45.685
84.4156	45.685
84.4989	45.685
84.5861	45.698
84.6692	45.698
84.7525	45.698
84.8358	45.698
84.9192	45.698
85.0025	45.698
85.0897	45.71
85.1728	45.71
85.26	45.729
85.3431	45.729
85.4264	45.729
85.5097	45.729
85.5969	45.742
85.7028	45.863
85.7858	45.863
85.8692	45.863
85.9525	45.863
86.0358	45.863
86.1192	45.863
86.2025	45.863
86.2894	45.876
86.3725	45.876
86.4558	45.876
86.5392	45.876
86.6225	45.876
86.7097	45.902
86.7967	45.917
86.8797	45.917
86.9669	45.933
87.05	45.933
87.1369	45.944
87.22	45.944
87.3033	45.944
87.3903	45.959
87.4736	45.959
87.5569	45.959
87.6439	45.97
87.7269	45.97
87.8103	45.97
87.8936	45.97
87.9808	45.985
88.0639	45.985
88.1472	45.985
88.2306	45.985
88.3139	45.985
88.4011	45.997
88.4842	45.997
88.5675	45.997
88.6508	45.997
88.7342	45.997
88.8175	45.997
88.9044	46.008
88.9875	46.008
89.0708	46.008
89.1542	46.008
89.2375	46.008
89.3208	46.008
89.4042	46.008
89.4914	46.019
89.5744	46.019
89.6578	46.019
89.7411	46.019
89.8244	46.019
89.9078	46.019
89.9911	46.019
90.0744	46.019
90.1578	46.019
90.2411	46.019
90.3283	46.03
90.4114	46.03
90.4947	46.03
90.5781	46.03
90.6614	46.03
90.7447	46.03
90.8281	46.03
90.9114	46.03
90.9947	46.03
91.0781	46.03
91.1614	46.03
91.2483	46.04
91.3314	46.04
91.4147	46.04
91.4981	46.04
91.5814	46.04
91.6647	46.04
91.7744	45.915
91.8614	45.901
91.9444	45.901
92.0278	45.901
92.115	45.889
92.1981	45.889
92.2814	45.889
92.3647	45.889
92.4481	45.889
92.5353	45.877
92.6183	45.877
92.7017	45.877
92.785	45.877
92.8683	45.877
92.9517	45.877
93.035	45.877
93.1183	45.877
93.2056	45.863
93.2922	45.848
93.3753	45.848
93.4586	45.848
93.5419	45.848
93.6289	45.833
93.7119	45.833
93.7953	45.833
93.8786	45.833
93.9619	45.833
94.0453	45.833
94.1322	45.822
94.2153	45.822
94.2986	45.822
94.3819	45.822
94.4653	45.822
94.5486	45.822
94.6319	45.822
94.7189	45.799
94.8061	45.788
94.8892	45.788
94.98	45.791
95.0667	45.775
95.1497	45.775
95.2331	45.775
95.32	45.763
95.4031	45.763
95.4864	45.763
95.5697	45.763
95.6531	45.763
95.7364	45.763
95.8197	45.763
95.9067	45.747
95.9897	45.747
96.0731	45.747
96.1564	45.747
96.2397	45.747
96.3269	45.729
96.41	45.729
96.4933	45.729
96.5806	45.717
96.6636	45.717
96.7469	45.717
96.8303	45.717
96.9175	45.703
97.0006	45.703
97.0839	45.703
97.1672	45.703
97.2506	45.703
97.3378	45.691
97.4208	45.691
97.5042	45.691
97.5875	45.691
97.6747	45.676
97.7617	45.663
97.8447	45.663
97.9319	45.649
98.015	45.649
98.0983	45.649
98.1856	45.637
98.2686	45.637
98.3519	45.637
98.4353	45.637
98.5225	45.621
98.6056	45.621
98.6889	45.621
98.7761	45.599
98.8592	45.599
98.9464	45.586
99.0294	45.586
99.1167	45.573
99.1997	45.573
99.2831	45.573
99.3703	45.56
99.4533	45.56
99.5403	45.547
99.6233	45.547
99.7106	45.531
99.7936	45.531
99.8883	45.536
99.9753	45.506
100.058	45.506
100.142	45.506
100.229	45.489
100.312	45.489
100.395	45.489
100.483	45.476
100.566	45.476
100.649	45.476
100.736	45.463
100.819	45.463
100.903	45.463
100.986	45.463
101.069	45.463
101.156	45.443
101.239	45.443
101.323	45.443
101.406	45.443
101.493	45.43
101.576	45.43
101.659	45.43
101.743	45.43
101.826	45.43
101.909	45.43
101.997	45.414
102.08	45.414
102.163	45.414
102.246	45.414
102.33	45.414
102.413	45.414
102.496	45.414
102.58	45.414
102.663	45.414
102.746	45.414
102.83	45.414
102.913	45.414
103	45.426
103.083	45.426
103.167	45.426
103.25	45.426
103.333	45.426
103.417	45.426
103.5	45.426
103.583	45.426
103.671	45.441
103.754	45.441
103.841	45.455
103.924	45.455
104.007	45.455
104.091	45.455
104.178	45.468
104.261	45.468
104.344	45.468
104.428	45.468
104.511	45.468
104.594	45.468
104.681	45.487
104.764	45.487
104.851	45.502
104.934	45.502
105.018	45.502
105.105	45.518
105.188	45.518
105.271	45.518
105.355	45.518
105.438	45.518
105.525	45.534
105.608	45.534
105.692	45.534
105.775	45.534
105.858	45.534
105.942	45.534
106.029	45.547
106.112	45.547
106.195	45.547
106.282	45.566
106.365	45.566
106.453	45.579
106.536	45.579
106.619	45.579
106.706	45.591
106.789	45.591
106.873	45.591
106.956	45.591
107.043	45.606
107.126	45.606
107.209	45.606
107.293	45.606
107.376	45.606
107.463	45.618
107.546	45.618
107.629	45.618
107.717	45.636
107.8	45.636
107.887	45.655
107.97	45.655
108.053	45.655
108.141	45.67
108.224	45.67
108.311	45.684
108.398	45.697
108.481	45.697
108.564	45.697
108.648	45.697
108.735	45.71
108.818	45.71
108.901	45.71
108.984	45.71
109.071	45.722
109.177	45.834
109.26	45.834
109.344	45.834
109.431	45.849
109.514	45.849
109.597	45.849
109.684	45.86
109.768	45.86
109.851	45.86
109.934	45.86
110.021	45.874
110.104	45.874
110.188	45.874
110.271	45.874
110.358	45.886
110.441	45.886
110.524	45.886
110.608	45.886
110.695	45.908
110.782	45.924
110.865	45.924
110.952	45.942
111.035	45.942
111.122	45.954
111.206	45.954
111.289	45.954
111.376	45.97
111.459	45.97
111.542	45.97
111.626	45.97
111.713	45.985
111.796	45.985
111.879	45.985
111.963	45.985
112.05	45.998
112.133	45.998
112.216	45.998
112.299	45.998
112.383	45.998
112.47	46.01
112.553	46.01
112.636	46.01
112.72	46.01
112.803	46.01
112.886	46.01
112.974	46.023
113.057	46.023
113.14	46.023
113.223	46.023
113.307	46.023
113.39	46.023
113.473	46.023
113.561	46.035
113.644	46.035
113.727	46.035
113.81	46.035
113.894	46.035
113.977	46.035
114.06	46.035
114.144	46.035
114.227	46.035
114.314	46.048
114.397	46.048
114.48	46.048
114.564	46.048
114.647	46.048
114.73	46.048
114.814	46.048
114.897	46.048
114.98	46.048
115.064	46.048
115.151	46.058
115.234	46.058
115.317	46.058
115.401	46.058
115.484	46.058
115.567	46.058
115.651	46.058
115.76	45.946
115.847	45.926
115.93	45.926
116.014	45.926
116.101	45.913
116.184	45.913
116.267	45.913
116.351	45.913
116.434	45.913
116.521	45.902
116.604	45.902
116.687	45.902
116.771	45.902
116.854	45.902
116.937	45.902
117.021	45.902
117.104	45.902
117.191	45.889
117.274	45.889
117.361	45.874
117.444	45.874
117.528	45.874
117.611	45.874
117.698	45.863
117.781	45.863
117.865	45.863
117.948	45.863
118.031	45.863
118.115	45.863
118.198	45.863
118.285	45.851
118.368	45.851
118.452	45.851
118.535	45.851
118.618	45.851
118.705	45.837
118.792	45.826
118.883	45.862
118.966	45.862
119.049	45.862
119.133	45.862
119.216	45.862
119.299	45.862
119.383	45.862
119.47	45.85
119.553	45.85
119.644	45.822
119.765	45.914
119.848	45.914
119.931	45.914
120.014	45.914
120.102	45.893
120.189	45.858
120.279	45.78
120.366	45.761
120.449	45.761
120.533	45.761
120.62	45.746
120.703	45.746
120.786	45.746
120.869	45.746
120.957	45.734
121.04	45.734
121.123	45.734
121.206	45.734
121.294	45.721
121.377	45.721
121.46	45.721
121.543	45.721
121.627	45.721
121.714	45.696
121.797	45.696
121.884	45.681
121.967	45.681
122.05	45.681
122.137	45.666
122.22	45.666
122.304	45.666
122.391	45.654
122.474	45.654
122.557	45.654
122.64	45.654
122.727	45.627
122.81	45.627
122.897	45.611
122.98	45.611
123.068	45.598
123.151	45.598
123.234	45.598
123.321	45.583
123.404	45.583
123.492	45.569
123.575	45.569
123.658	45.569
123.745	45.541
123.832	45.528
123.915	45.528
124.003	45.511
124.086	45.511
124.173	45.497
124.256	45.497
124.343	45.485
124.426	45.485
124.509	45.485
124.597	45.467
124.68	45.467
124.763	45.467
124.85	45.453
124.933	45.453
125.017	45.453
125.104	45.438
125.187	45.438
125.27	45.438
125.354	45.438
125.441	45.425
125.524	45.425
125.607	45.425
125.691	45.425
125.774	45.425
125.861	45.41
125.944	45.41
126.027	45.41
126.111	45.41
126.194	45.41
126.277	45.41
126.361	45.41
126.448	45.396
126.531	45.396
126.614	45.396
