# Supplementary material for: Mechanical Properties of Nylon Harp Strings
Source: Materials (Basel). 2017 May 4;10(5):497. doi: 10.3390/ma10050497 (PMC5459001; doi:10.3390/ma10050497)
Supplement: Supplementary file 1 [file materials-10-00497-s001.zip › suppl/materials-174071/Supplementary files/NLTP data for figure 3.xls]

## Sheet: slide
	Source data file:		C:\Users\Nicolas\Documents\Harp Tuning\test rig\test runs\N10_string_23a_nylon\test 4b - Young's modulus\string_test_data_2014.05.27.10.14 proc.xls
	data set				x-axis		y-axis		comment
	Values from Individual Steps				H2 - H823		I2 - I823
	Quadratic from Individual Steps				J15 - J27		M15 - M27		calculated from coefficients at L8 to L10
	Values from Full-Slope Analysis				A2 - A92		B2 - B92
	Quadratic from Full-Slope Analysis				C15 - C27		F15 - F27		calculated from coefficients at E8 to E10

## Sheet: data
Temperature	GPa	Analsyis V2a					Temperature	GPa	Analsyis V5
19.57	5.22395						19.745	5.7845
19.11	5.31604						19.705	5.36759
18.72	5.38553						19.64	5.14447
18.36	5.44277						19.575	5.23016
18.11	5.47992						19.545	5.28159
17.86	5.51691		Quadratic Fit				19.5	5.32139		Quadratic Fit
17.57	5.54486		E0	5.2792e+09			19.47	4.71746		E0	5.24704e+09
19.06	5.49361		phi	0.0163902			19.435	4.91619		phi	0.0163078
20.68	5.27771		chi	-0.000186021			19.36	4.7973		chi	-0.000189839
21.08	5.22932						19.23	5.59897
23.18	5.0368						19.195	5.46825
23.71	5.02036						19.15	5.35589
25.22	4.85957	temp	delta.T	quadratic	GPa		19.11	5.15384	temp	delta.T	quadratic	GPa
26.15	4.85383	0	-20	7.40256e+09	7.40256		19.075	4.89615	0	-20	7.35683e+09	7.35683
27.08	4.69638	5	-15	6.79807e+09	6.79807		19.045	4.98608	5	-15	6.75467e+09	6.75467
28.56	4.7022	10	-10	6.24268e+09	6.24268		19.005	5.28159	10	-10	6.20232e+09	6.20232
29.98	4.47775	15	-5	5.73639e+09	5.73639		18.95	5.44017	15	-5	5.69978e+09	5.69978
30.76	4.54727	20	0	5.2792e+09	5.2792		18.92	5.64815	20	0	5.24704e+09	5.24704
32.82	4.29087	25	5	4.87112e+09	4.87112		18.8	5.97125	25	5	4.8441e+09	4.8441
33.27	4.38186	30	10	4.51214e+09	4.51214		18.745	5.61126	30	10	4.49097e+09	4.49097
35.13	4.19024	35	15	4.20225e+09	4.20225		18.725	5.33689	35	15	4.18764e+09	4.18764
35.36	4.25483	40	20	3.94148e+09	3.94148		18.72	5.39283	40	20	3.93412e+09	3.93412
37.11	4.09854	45	25	3.7298e+09	3.7298		18.71	5.41051	45	25	3.7304e+09	3.7304
36.85	4.16192	50	30	3.56722e+09	3.56722		18.66	5.48469	50	30	3.57648e+09	3.57648
38.21	4.03894	55	35	3.45375e+09	3.45375		18.61	4.89437	55	35	3.47237e+09	3.47237
37.86	4.09967	60	40	3.38938e+09	3.38938		18.595	5.05409	60	40	3.41807e+09	3.41807
39.01	4.01735						18.565	4.76805
38.42	4.05498						18.485	5.69942
39.45	3.98725						18.435	5.68486
38.65	4.03353						18.405	5.36564
39.77	3.98138						18.39	5.36369
39.02	4.0172						18.36	4.86397
39.89	3.81458						18.34	5.24996
39.48	4.0032						18.33	5.25952
40.67	3.94519						18.29	5.51077
40.03	3.96636						18.24	6.01946
40.51	3.94892						18.155	6.0868
39.45	3.96944						18.115	5.72021
39.6	4.01409						18.12	5.43621
38.04	4.01436						18.125	5.45829
37.9	4.07664						18.075	5.52281
37.14	4.07733						18.03	5.62356
37.26	4.10307						18.025	4.94731
36.73	4.10954						18	5.12574
36.76	4.12093						17.96	4.82515
36.28	4.14104						17.905	5.78322
36.5	4.14027						17.91	5.82914
35.82	4.15773						17.92	5.3754
36.22	4.15751						17.89	5.41247
34.69	4.17054						17.84	4.95813
34.09	4.27119						17.85	5.32139
33.31	4.29753						17.83	5.43621
31.83	4.37055						17.755	5.564
30.87	4.41789						17.715	5.97133
29.72	4.52432						17.65	6.11574
28.28	4.56004						17.64	5.81214
27.73	4.69347						17.635	5.51879
24.7	4.79411						17.605	5.49673
23.12	4.97885						17.59	5.59763
22.04	5.03089						17.615	5.71397
21.26	5.13909						17.6	5.01256
20.59	5.17933						17.57	5.12388
20.1	5.23323						17.54	4.94731
19.65	5.29443						17.88	6.00178
19.26	5.31668						18.28	5.82276
18.92	5.36092						18.59	5.42426
18.65	5.37414						18.89	5.40456
18.4	5.42928						19.115	4.8445
19.09	5.31766						19.31	5.15572
20.92	5.26191						19.515	5.37711
21.93	5.0871						19.695	5.49415
23.44	5.04536						19.885	5.73923
24.52	4.85554						20.31	5.96278
25.3	4.86369						20.415	5.56101
27.04	4.66512						20.45	5.25674
27.36	4.70993						20.59	5.33052
29.76	4.4625						20.67	5.20357
30.52	4.52385						20.755	5.4461
32.15	4.26984						20.74	4.67728
33.34	4.36613						20.695	4.78231
34.88	4.14256						20.795	4.624
35.62	4.22323						21.005	5.50275
37.37	4.0238						21.055	5.42236
37.61	4.10215						21.1	5.31945
38.8	3.8106						21.13	5.02352
38.73	4.01747						21.13	4.80429
39.78	3.91479						21.41	5.01439
39.52	3.96834						21.76	5.08506
40.32	3.75573						21.98	5.28544
39.41	3.96074						22.2	5.55591
39.77	3.92425						22.68	5.69527
							22.865	5.43837
							22.925	4.91217
							23.055	5.07951
							23.15	4.96793
							23.18	5.04674
							23.24	4.65622
							23.28	4.45105
							23.36	4.44619
							23.59	5.17854
							23.645	5.15009
							23.685	5.09061
							23.72	4.7357
							23.76	4.77499
							23.83	4.7426
							23.905	4.98426
							23.985	5.28544
							24.005	5.28929
							24.39	5.36564
							24.71	5.30853
							24.865	4.69687
							25.055	4.93769
							25.32	4.92748
							25.405	4.77152
							25.505	4.57786
							25.62	4.30431
							25.7	4.25752
							25.805	4.80229
							25.905	5.09986
							26.02	4.87835
							26.105	4.6841
							26.155	4.59119
							26.19	4.51012
							26.32	4.96173
							26.445	5.04306
							26.53	5.22826
							26.805	5.13704
							26.965	5.14055
							26.96	4.66083
							27.015	4.72948
							27.13	4.80953
							27.14	4.6017
							27.085	4.41704
							27.17	4.17246
							27.425	3.99104
							27.89	4.6182
							28.1	4.9419
							28.325	4.77982
							28.465	4.55456
							28.635	4.52494
							28.745	4.33596
							28.855	4.79905
							28.94	4.74433
							29.065	5.11085
							29.605	4.85164
							29.84	4.84973
							29.95	4.5115
							30	4.46885
							30.075	4.59619
							30.125	4.32902
							30.12	4.1927
							30.25	4.10508
							30.24	3.87673
							30.225	4.38023
							30.255	4.70969
							30.3	4.60001
							30.535	4.58619
							30.785	4.36372
							30.97	4.23012
							31.295	4.63204
							31.495	4.59138
							31.675	4.95632
							32.405	4.67557
							32.68	4.59452
							32.735	4.30118
							32.82	4.273
							32.865	4.46345
							32.96	4.1161
							32.93	3.98526
							32.985	3.93231
							33.055	3.808
							32.84	4.23759
							33.02	4.4842
							33.13	4.4259
							33.195	4.41624
							33.15	4.10149
							33.225	4.25752
							33.435	4.38983
							33.425	4.45487
							33.545	4.81988
							34.435	4.52658
							34.745	4.42276
							34.74	4.25168
							34.965	4.2057
							35.055	4.35084
							35.05	3.97061
							35.155	3.92119
							35.25	3.84918
							35.32	3.79917
							35.02	4.09552
							35.165	4.32337
							35.285	4.26989
							35.355	4.28234
							35.365	4.09403
							35.48	4.09348
							35.595	4.21757
							35.72	4.46561
							35.88	4.61855
							36.59	4.455
							36.76	4.2825
							36.69	4.15816
							36.92	4.13823
							37	4.20936
							36.91	3.89128
							36.945	3.81777
							36.995	3.75457
							37.1	3.79308
							36.695	3.95922
							36.745	4.16845
							36.775	4.16694
							36.82	4.22989
							36.835	4.03806
							36.87	4.06194
							36.88	4.04718
							36.99	4.41624
							37.165	4.58119
							37.76	4.35012
							38.1	4.1744
							38.05	4.14085
							38.06	4.1033
							38.115	4.17555
							38.005	3.80381
							38.055	3.77933
							38.175	3.70194
							38.21	3.76163
							37.71	3.86886
							37.725	4.06529
							37.75	4.11558
							37.835	4.25288
							37.745	3.92974
							37.755	4.04422
							37.785	3.97657
							37.815	4.32809
							37.975	4.53965
							38.71	4.38447
							38.93	4.11973
							38.815	4.13276
							38.855	4.04361
							38.89	4.14623
							38.755	3.77379
							38.75	3.75006
							38.785	3.70327
							38.805	3.73646
							38.35	3.83593
							38.355	4.03219
							38.365	4.06046
							38.415	4.22373
							38.335	3.92262
							38.285	3.98523
							38.27	3.9155
							38.295	4.31213
							38.325	4.39943
							38.965	4.30102
							39.16	4.06651
							39.245	4.04897
							39.43	4.11342
							39.345	4.10769
							39.225	3.7334
							39.18	3.78171
							39.2	3.6675
							39.22	3.73767
							38.665	3.82
							38.63	3.9925
							38.61	4.01151
							38.655	4.19684
							38.6	3.94354
							38.515	3.94398
							38.48	3.94765
							38.58	4.24514
							38.69	4.40423
							39.365	4.31129
							39.565	4.03966
							39.625	4.07183
							39.705	4.08161
							39.605	4.06009
							39.45	3.76216
							39.455	3.76795
							39.465	3.67426
							39.455	3.74061
							38.955	3.79039
							38.95	3.97657
							39.005	4.03219
							39.06	4.19531
							38.925	3.91407
							38.885	3.96789
							38.87	3.87673
							38.89	4.22706
							38.99	4.36212
							39.26	2.7276
							39.69	4.273
							39.745	4.01633
							39.775	4.10596
							39.905	4.11474
							39.79	4.00115
							39.695	3.74552
							39.705	3.75419
							39.795	3.68075
							39.84	3.72655
							39.26	3.75915
							39.24	3.96634
							39.275	3.95664
							39.37	4.27613
							39.395	3.88378
							39.33	3.98378
							39.31	3.84431
							39.345	4.15936
							39.475	4.39463
							40.215	4.25625
							40.33	3.98079
							40.39	4.11128
							40.605	4.08158
							40.505	3.94562
							40.34	3.71963
							40.375	3.70732
							40.425	3.6833
							40.43	3.69918
							40.025	3.74689
							40.005	3.88378
							39.925	3.89602
							39.965	4.21911
							39.965	3.89506
							39.995	4.04422
							39.935	3.78309
							39.755	4.09051
							39.745	4.32998
							40.425	4.23949
							40.38	4.01897
							40.34	4.07567
							40.505	4.05561
							40.37	3.98386
							40.215	3.69509
							40.175	3.75075
							40.115	3.68455
							40.1	3.7334
							39.57	3.72487
							39.51	3.89318
							39.465	3.88893
							39.445	4.24978
							39.37	3.91265
							39.345	3.97512
							39.335	3.87955
							39.33	4.05308
							39.385	4.34897
							39.98	4.23451
							40.005	4.01139
							40.01	4.13807
							39.86	4.22191
							39.565	4.0232
							39.4	3.80481
							39.215	3.88429
							39.085	3.75097
							38.985	3.79915
							38.345	3.71819
							38.305	3.98378
							38.17	3.90594
							38.04	4.32651
							37.94	4.02485
							37.82	3.93517
							37.765	3.97801
							37.66	4.05898
							37.645	4.40103
							38.01	4.32681
							38.035	4.14706
							38.08	4.22989
							38.005	4.21021
							37.895	4.17603
							37.81	3.77414
							37.74	3.93401
							37.795	3.75531
							37.78	3.81861
							37.32	3.7278
							37.24	4.13357
							37.185	4.00128
							37.135	4.28857
							37.125	4.17551
							37.07	3.85903
							37.08	4.16088
							36.995	4.05751
							36.95	4.4973
							37.445	4.34662
							37.405	4.2532
							37.375	4.19139
							37.365	4.21449
							37.245	4.23778
							37.235	3.81219
							37.205	3.96666
							37.125	3.72518
							37.13	3.84781
							36.78	3.7707
							36.85	4.22527
							36.845	4.01735
							36.73	4.29168
							36.635	4.14037
							36.54	3.95922
							36.465	4.08903
							36.29	4.08458
							36.335	4.61518
							36.71	4.37762
							36.805	4.21997
							36.83	4.22656
							36.805	4.23605
							36.725	4.27765
							36.625	3.83724
							36.67	3.98669
							36.75	3.73888
							36.71	3.85763
							36.265	3.78584
							36.2	4.19684
							36.185	4.08359
							36.205	4.40819
							36.165	4.17754
							36.045	3.96211
							36.015	4.10596
							35.98	4.1464
							36.11	4.60814
							36.485	4.39532
							36.54	4.26992
							36.58	4.20953
							36.55	4.25597
							36.455	4.30414
							36.365	3.85917
							36.395	3.99537
							36.425	3.75419
							36.305	3.88899
							35.9	3.79134
							35.85	4.24204
							35.895	4.15936
							35.855	4.30744
							35.79	4.24067
							35.705	3.94497
							35.72	4.1877
							35.705	4.18008
							35.695	4.55953
							36.22	4.42113
							36.245	4.30861
							36.2	4.24654
							36.245	4.29932
							36.17	4.28866
							36.07	3.87419
							36.055	3.99681
							36.17	3.77379
							36.195	3.8464
							35.39	3.76353
							35.13	4.26062
							34.9	4.16239
							34.735	4.32966
							34.59	4.23913
							34.395	3.96066
							34.27	4.22989
							34.12	4.23143
							33.96	4.57774
							34.23	4.50024
							34.185	4.4774
							34.17	4.29369
							34.155	4.36586
							34.095	4.48871
							34.005	4.01297
							33.92	4.14107
							33.87	3.86122
							33.845	3.94497
							33.44	4.01604
							33.42	4.35894
							33.42	4.39783
							33.35	4.39623
							33.13	4.25907
							32.805	4.01735
							32.56	4.32309
							32.34	4.4423
							32.17	4.63035
							32.155	4.64265
							32.04	4.53811
							31.89	4.31707
							31.835	4.50712
							31.815	4.60144
							31.675	4.16391
							31.535	4.23012
							31.405	3.965
							31.32	4.01284
							31.06	4.24187
							31.07	4.40583
							31.085	4.61484
							30.975	4.3458
							30.83	4.49566
							30.73	4.09552
							30.685	4.44133
							30.615	4.56284
							30.525	4.67898
							30.605	4.77458
							30.35	4.78404
							30.09	4.37543
							29.815	4.72261
							29.68	4.71232
							29.53	4.3517
							29.35	4.35782
							29.2	4.18313
							29.1	4.08458
							28.81	4.50188
							28.66	4.49075
							28.52	4.75296
							28.38	4.42268
							28.27	4.59641
							28.16	4.273
							28.015	4.53152
							27.965	4.80254
							27.875	4.77673
							27.905	5.04178
							27.925	4.9401
							27.825	4.45004
							27.72	4.82858
							27.69	4.74433
							27.475	4.65622
							27.02	4.5762
							26.545	4.39303
							26.195	4.25907
							25.575	4.70888
							25.29	4.75762
							25.075	4.93948
							24.835	4.7611
							24.585	4.63204
							24.35	4.48625
							24.125	4.64604
							24.005	5.11829
							23.84	5.28736
							23.515	5.47466
							23.38	5.16911
							23.235	4.8357
							23.155	5.06144
							23.055	5.02468
							22.915	5.08321
							22.805	4.58119
							22.665	4.74088
							22.51	4.37645
							22.355	5.17477
							22.285	5.13323
							22.18	5.08717
							22.07	4.94979
							22	4.71918
							21.91	4.74088
							21.8	4.86397
							21.7	5.18231
							21.62	5.4802
							21.49	5.69943
							21.395	5.28544
							21.305	5.06144
							21.26	5.15779
							21.22	5.16883
							21.15	5.31364
							21.075	4.62361
							21.005	4.85689
							20.95	4.60647
							20.82	5.31558
							20.775	5.41841
							20.705	5.20684
							20.635	5.19597
							20.605	4.65961
							20.515	4.91039
							20.43	5.09409
							20.405	5.25761
							20.33	5.55187
							20.24	5.79862
							20.175	5.4164
							20.115	5.19977
							20.09	5.12388
							20.06	5.30853
							20.01	5.52157
							19.975	4.73119
							19.935	4.86574
							19.89	4.6135
							19.78	5.49415
							19.75	5.59282
							19.71	5.29121
							19.665	5.13319
							19.59	4.79206
							19.505	4.98063
							19.505	5.1842
							19.495	5.40068
							19.44	5.80284
							19.33	5.8743
							19.325	5.50809
							19.33	5.30976
							19.295	5.17288
							19.25	5.36369
							19.24	5.47622
							19.21	4.97882
							19.15	4.92336
							19.125	4.74606
							19.045	5.642
							19.02	5.70358
							19	5.28159
							18.95	5.3272
							18.92	4.80254
							18.875	5.09801
							18.82	5.20167
							18.8	5.39675
							18.765	5.72021
							18.7	5.91746
							18.69	5.58136
							18.685	5.33108
							18.65	5.18043
							18.625	5.36955
							18.61	5.67257
							18.605	4.94911
							18.56	5.15572
							18.51	4.74088
							18.44	5.78385
							18.41	5.77065
							18.425	5.31945
							18.415	5.36369
							18.38	4.84805
							18.35	5.07247
							18.34	5.35784
							18.31	5.38104
							18.27	5.89653
							18.205	5.93473
							18.255	5.59967
							18.52	5.35003
							18.9	5.13697
							19.235	5.26143
							19.56	5.58136
							19.755	4.83746
							19.905	4.89615
							20.135	4.6841
							20.61	5.65225
							20.73	5.54379
							20.76	5.25379
							20.89	5.17665
							20.93	4.66069
							21.005	4.99065
							21.115	5.10899
							21.185	5.2125
							21.26	5.64573
							21.59	5.74724
							21.705	5.34764
							21.745	5.03082
							21.85	5.03204
							21.86	4.99152
							21.9	5.30083
							21.875	4.72706
							21.975	4.51203
							22.395	4.51012
							22.945	5.34175
							23.14	5.22256
							23.24	5.13691
							23.38	4.87122
							23.51	4.63878
							23.61	4.73742
							23.685	4.92873
							23.775	5.17258
							23.86	5.29039
							24.175	5.40854
							24.37	5.2232
							24.38	4.71575
							24.43	4.80079
							24.485	4.76805
							24.5	4.94486
							24.505	4.56453
							24.535	4.38983
							24.645	4.37486
							24.78	4.99065
							24.83	5.12202
							24.995	5.00891
							25.215	4.63372
							25.405	4.55125
							25.585	4.4973
							25.79	4.8622
							25.99	5.03265
							26.09	5.03571
							26.525	5.07247
							26.81	5.0436
							26.84	4.5264
							26.92	4.6647
							27.08	4.73052
							27.11	4.62992
							27.21	4.49201
							27.23	4.19836
							27.22	4.15481
							27.285	4.7106
							27.38	5.01439
							27.46	4.73463
							27.38	4.49893
							27.435	4.48092
							27.51	4.34422
							27.685	4.80778
							27.965	4.86043
							28.265	4.98426
							28.96	4.86782
							29.345	4.83058
							29.42	4.43672
							29.595	4.37963
							29.8	4.56615
							29.845	4.33507
							29.96	4.25597
							30.075	4.09941
							30.15	3.90837
							30.085	4.40498
							30.25	4.79236
							30.36	4.57798
							30.415	4.42912
							30.565	4.34264
							30.58	4.14107
							30.655	4.61012
							30.755	4.60647
							30.89	4.89971
							31.28	4.64721
							31.59	4.67852
							31.71	4.23231
							31.96	4.17246
							32.435	4.4259
							32.575	4.08508
							32.575	4.02904
							32.83	3.9409
							32.92	3.7428
							32.875	4.25288
							33.06	4.49893
							33.185	4.44619
							33.265	4.32337
							33.385	4.20562
							33.485	4.01881
							33.645	4.43395
							33.78	4.41463
							33.9	4.83043
							34.56	4.49151
							34.82	4.38759
							34.74	4.12007
							34.82	4.11324
							34.915	4.35126
							34.96	3.95162
							35.04	3.92578
							35.14	3.80145
							35.075	3.7428
							35.03	4.08309
							35.355	4.32998
							35.48	4.21174
							35.54	4.25761
							35.63	4.04897
							35.81	4.02174
							36.035	4.26678
							36.13	4.28079
							36.275	4.6613
							36.87	4.27613
							37.26	4.33874
							37.21	3.99398
							37.3	4.03561
							37.51	4.17652
							37.585	3.8471
							37.535	3.8285
							37.6	3.65914
							37.7	3.69112
							37.3	3.88801
							37.43	4.16332
							37.48	4.10298
							37.535	4.15027
							37.6	3.99104
							37.64	3.90594
							37.725	4.13434
							37.77	4.15996
							37.97	4.63248
							38.185	2.8444
							38.525	4.22883
							38.8	4.14556
							38.935	3.94577
							38.955	4.01272
							38.95	4.09609
							39.02	3.75394
							38.935	3.79323
							38.99	3.63702
							39.03	3.64844
							38.625	3.69386
							38.67	4.13057
							38.69	3.98232
							38.69	4.13807
							38.695	3.95343
							38.705	3.82972
							38.795	4.06826
							38.875	4.11708
							38.945	4.46076
							39.645	4.16485
							39.815	4.10031
							39.86	3.90571
							39.905	4.00122
							39.95	4.03366
							39.98	3.68977
							39.89	3.79732
							39.965	3.55498
							39.96	3.67652
							39.465	3.65668
							39.435	4.01284
							39.455	3.93203
							39.49	4.12982
							39.47	3.94476
							39.415	3.78681
							39.525	4.02946
							39.6	4.02758
							39.575	4.41463
							39.77	2.77745
							40.28	4.11693
							40.445	4.07037
							40.45	3.94042
							40.47	3.99976
							40.46	3.98523
							40.545	3.65624
							40.45	3.73821
							40.425	3.56669
							40.36	3.70596
							39.58	3.65646
							39.505	3.99831
							39.385	3.84151
							39.345	4.16694
							39.35	3.97796
							39.28	3.7996
							39.24	3.97796
							39.21	4.04394
							39.25	4.41463
							39.72	4.11153
							39.865	4.08652
							39.875	3.99842
							39.89	4.00994
							39.905	3.99988
							39.865	3.71554
							39.675	3.8164
							39.695	3.59776
							39.715	3.69922
