# Supplementary material for: Mechanical Properties of Nylon Harp Strings
Source: Materials (Basel). 2017 May 4;10(5):497. doi: 10.3390/ma10050497 (PMC5459001; doi:10.3390/ma10050497)
Supplement: Supplementary file 1 [file materials-10-00497-s001.zip › suppl/materials-174071/Supplementary files/NLTP master data file.xls]

## Sheet: lin-lin & graphs
KEY
fitted quadratic
different treatment
to be updated
estimated values
estimated values
								Lv:	0.5											L	0.555		d error (mm)	0.005
Nylon A6 (8)											Unstretched									offset	-0.0164151	Stretched
									velocity/2				diameter	area	lin.density	density	Notional	Notional	Len.Adj.	D.Len.Adj	Strain			diameter	area	Tension	Stress	1/Stress	Strain	lin.density	density	density	density			Estimated		dE/dT		Eb Est.	Eb manual	Eb prog.	dEb/dT	Eb select	d(AE)			F.d(AE)	stress
step	note	brand	temp.	humidity	frequency	number	1/(Lf)^2	1/(Lf)	Lf	(Lf)^2	1/A	1/d	d	A	mu	rho	Tension	Stress	@E (m)	@E (mm)	@E (%)	1/AF	1/dF	dF	AF	F0 (N)	(Mpa)		from mu	muF0	rhoF0	error plus	error minus	Es	Es strain	E	E0	-E.phi	phi	(GPa)	(Gpa)	(Gpa)	(GPa/deg.)	(GPa)	AE.dT	alpha	AE.alpha	AE.dT	from F0
			T0		f				(m/s)		(1/mm^2)	(1/mm)	(mm)	(mm^2)	(g/m)	(kg/m^3)	(N)	(Mpa)				(1/mm^2)	(1/mm)	(mm)	(mm^2)					(g/m)				(Gpa)		(GPa)	(GPa)								(= -phi)
			(deg.C)		(Hz)															0	0			0.658	0.340049	0	0		0		1097.35						2.4895							4.33487					0
1	A6	Bowbrand	20	high	173.85		0.000132346	0.0115042	86.925	7555.96	2.94075	1.51976	0.658	0.340049	0.373151	1097.35	11.2781	33.166	-0.003487	12.9281	0.0235673	3.01358	1.53846	0.65	0.331831	11.17	33.6617	0.0297073	0.0130463	0.368346	1110.04	17.2766	16.8825	1.42832	0.0117836	3.60229	4.02836	-0.0297591	0.00738741	5.81855	5.99218			5.99218	-0.00738741	-8.40377e-05	-0.112336	-0.080387	32.7927
2			20	high	235		7.2431e-05	0.00851064	117.5	13806.2							20.6073	60.6009	0.00607	22.4851	0.0413456	3.06049	1.55039	0.645	0.326745	19.78	60.5365	0.016519	0.0507707	0.355122	1086.85	17.0483	16.6564	1.51166	0.0324564	4.57024	4.77234	-0.0556087	0.0116523	6.88521	6.67577			6.67577	-0.0116523	-0.000169024	-0.263565	-0.225347	59.1876
3			20	high	287		4.8562e-05	0.00696864	143.5	20592.2							30.7361	90.3872	0.015544	31.9591	0.0592742	3.10849	1.5625	0.64	0.321699	28.65	89.0584	0.0112286	0.0751908	0.347056	1078.82	17.0562	16.6611	1.59086	0.0503099	5.62116	5.49556	-0.0587255	0.010686	8.0433	8.09388			8.09388	-0.010686	-0.000198562	-0.351041	-0.301901	87.8214
4			20	high	323		3.83403e-05	0.00619195	161.5	26082.2							38.9305	114.485	0.022886	39.3011	0.0733803	3.10849	1.5625	0.64	0.321699	35.78	111.222	0.00899103	0.0951391	0.340734	1059.17	16.7455	16.3576	1.57121	0.0663272	6.47136	6.4911	-0.056725	0.00873889	8.98022	9.21919			9.21919	-0.00873889	-0.000171298	-0.357702	-0.304815	108.425
5			20	high	375		2.84444e-05	0.00533333	187.5	35156.2							52.4744	154.314	0.03845	54.8651	0.103907	3.20796	1.5873	0.63	0.311725	46.74	149.94	0.00666933	0.120538	0.333011	1068.29	17.1609	16.7572	1.26832	0.0886438	7.87661	8.38949	-0.0675201	0.00804818	10.5288	10.6919			10.6919	-0.00804818	-0.000167318	-0.437571	-0.37463	149.325
6			20	high	402.91		2.46402e-05	0.00496389	201.455	40584.1							60.5761	178.139	0.045931	62.3461	0.118888	3.25949	1.6	0.625	0.306796	53.52	174.448	0.00573236	0.134581	0.328889	1072.01	17.3602	16.9485	1.63598	0.111398	8.71719	9.21773	-0.059876	0.00649574	11.4551	11.9637			11.9637	-0.00649574	-0.000145446	-0.411315	-0.344175	172.703
7			20	high	429		2.17343e-05	0.004662	214.5	46010.2							68.6751	201.957	0.058148	74.5631	0.143791	3.31228	1.6129	0.62	0.301907	59.43	196.849	0.00508004	0.159785	0.321742	1065.7	17.3989	16.983	0.899523	0.131339	9.55751	9.93915	-0.0683625	0.00687811	12.3811	12.774			12.774	-0.00687811	-0.000160908	-0.482837	-0.404523	194.805
8			20	high	453.02		1.94906e-05	0.00441482	226.51	51306.8							76.5808	225.205	0.071151	87.5661	0.170905	3.36635	1.62602	0.615	0.297057	64.82	218.207	0.0045828	0.184741	0.314964	1060.28	17.4529	17.0324	0.787726	0.157348	10.3778	10.9715	-0.0707199	0.00644577	13.285	14.0011			14.0011	-0.00644577	-0.000155089	-0.505462	-0.413516	215.962
Nylon A5 (14)											Unstretched									offset	-0.00199244	Stretched
									velocity/2				diameter	area	lin.density	density	Notional	Notional	Len.Adj.	D.Len.Adj	Strain			diameter	area	Tension	Stress	1/Stress	Strain	lin.density	density	density	density			Estimated		dE/dT		Eb Est.	Eb manual	Eb prog.	dEb/dT	Eb select	d(AE)			F.d(AE)	stress
step	note	brand	temp.	humidity	frequency	number	1/(Lf)^2	1/(Lf)	Lf	(Lf)^2	1/A	1/d	d	A	mu	rho	Tension	Stress	@E (m)	@E (mm)	@E (%)	1/AF	1/dF	dF	AF	F0 (N)	(Mpa)		from mu	muF0	rhoF0	error plus	error minus	Es	Es strain	E	E0	-E.phi	phi	(GPa)	(Gpa)	(Gpa)	(GPa/deg.)	(GPa)	AE.dT	alpha	AE.alpha	AE.dT	from F0
			T0		f				(m/s)		(1/mm^2)	(1/mm)	(mm)	(mm^2)	(g/m)	(kg/m^3)	(N)	(Mpa)				(1/mm^2)	(1/mm)	(mm)	(mm^2)					(g/m)				(Gpa)		(GPa)	(GPa)								(= -phi)
			(deg.C)		(Hz)															0	0			0.841176	0.55573	0	0		0		1072.31						3.33338							5.23775					0
1	A5	Bowbrand	20	high	173.85		0.000132346	0.0115042	86.925	7555.96	1.79943	1.18881	0.841176	0.55573	0.595914	1072.31	18.0108	32.4092	0.00975	11.7424	0.021383	1.87069	1.21212	0.825	0.534562	17.47	32.681	0.0305988	0.0405157	0.57271	1071.36	13.1052	12.8691	1.52837	0.0106915	4.24992	4.87113	-0.0672351	0.0138028	5.78912	7.57	6.57426	-0.0523218	6.57426	-0.0138028	-0.000116444	-0.303211	-0.232944	31.5709
2			20	high	235		7.2431e-05	0.00851064	117.5	13806.2							32.9093	59.2182	0.018394	20.3864	0.0374153	1.89357	1.21951	0.82	0.528102	31.23	59.1363	0.0169101	0.0565701	0.564008	1067.99	13.1444	12.9061	1.65012	0.0293991	5.19578	5.2711	-0.0508248	0.00964217	6.83145	7.29667	7.39499	-0.056633	7.39499	-0.00964217	-0.000135031	-0.375882	-0.296996	58.3255
3			20	high	287		4.8562e-05	0.00696864	143.5	20592.2							49.0848	88.3249	0.027	28.9924	0.0536271	1.89357	1.21951	0.82	0.528102	45.86	86.8393	0.0115155	0.0704169	0.556712	1054.18	12.9743	12.7392	1.70881	0.0455212	6.22272	5.96754	-0.0548633	0.00919362	7.96312	7.93333	7.94776	-0.0407939	7.94776	-0.00919362	-0.000160502	-0.505816	-0.417149	85.9186
4			20	high	323		3.83403e-05	0.00619195	161.5	26082.2							62.1711	111.873	0.033383	35.3754	0.0658148	1.94062	1.23457	0.81	0.5153	57.47	111.527	0.00896641	0.0795563	0.551999	1071.22	13.3484	13.1035	2.02566	0.0597209	7.05353	6.90679	-0.044274	0.00641021	8.87866	9.22	9.216	-0.0470799	9.216	-0.00641021	-0.000130312	-0.463789	-0.363928	110.175
5			20	high	375		2.84444e-05	0.00533333	187.5	35156.2							83.8004	150.793	0.048419	50.4114	0.0950844	1.9648	1.24224	0.805	0.508958	75.58	148.5	0.00673403	0.104758	0.539406	1059.83	13.2892	13.0439	1.26316	0.0804496	8.42671	8.24413	-0.0559676	0.00678879	10.3919	10.2067	10.0549	-0.0344834	10.0549	-0.00678879	-0.000149067	-0.625471	-0.511939	148.165
6			20	high	402.91		2.46402e-05	0.00496389	201.455	40584.1							96.7385	174.075	0.057211	59.2034	0.11257	2.01454	1.25786	0.795	0.496391	86.05	173.351	0.00576864	0.124626	0.529877	1067.46	13.5549	13.3015	1.42124	0.103827	9.24811	8.91386	-0.0306477	0.0034382	11.2971	10.9	11.1486	-0.0606593	11.1486	-0.0034382	-9.64556e-05	-0.426793	-0.293389	171.905
7			20	high	429		2.17343e-05	0.004662	214.5	46010.2							109.673	197.349	0.070627	72.6194	0.139792	2.04012	1.26582	0.79	0.490167	95.45	194.73	0.00513533	0.147787	0.519185	1059.2	13.536	13.2814	0.785341	0.126181	10.0693	9.99492	-0.0663042	0.00663379	12.2019	12.2967	12.2718	-0.0591484	12.2718	-0.00663379	-0.000158058	-0.774355	-0.630314	193.844
8			20	high	453.02		1.94906e-05	0.00441482	226.51	51306.8							122.298	220.067	0.086196	88.1884	0.172218	2.09277	1.28205	0.78	0.477836	103.77	217.166	0.00460476	0.181182	0.504506	1055.81	13.6673	13.407	0.691932	0.156005	10.8708	11.0674	-0.0459172	0.00414885	13.0852	13.5133	13.0011	-0.0573755	13.0011	-0.00414885	-0.000110147	-0.582506	-0.427352	215.565
Nylon A4 (5)											Unstretched									offset	-0.00270191	Stretched
									velocity/2				diameter	area	lin.density	density	Notional	Notional	Len.Adj.	D.Len.Adj	Strain			diameter	area	Tension	Stress	1/Stress	Strain	lin.density	density	density	density			Estimated		dE/dT		Eb Est.	Eb manual	Eb prog.	dEb/dT	Eb select	d(AE)			F.d(AE)	stress
step	note	brand	temp.	humidity	frequency	number	1/(Lf)^2	1/(Lf)	Lf	(Lf)^2	1/A	1/d	d	A	mu	rho	Tension	Stress	@E (m)	@E (mm)	@E (%)	1/AF	1/dF	dF	AF	F0 (N)	(Mpa)		from mu	muF0	rhoF0	error plus	error minus	Es	Es strain	E	E0	-E.phi	phi	(GPa)	(Gpa)	(Gpa)	(GPa/deg.)	(GPa)	AE.dT	alpha	AE.alpha	AE.dT	from F0
			T0		f				(m/s)		(1/mm^2)	(1/mm)	(mm)	(mm^2)	(g/m)	(kg/m^3)	(N)	(Mpa)				(1/mm^2)	(1/mm)	(mm)	(mm^2)					(g/m)				(Gpa)		(GPa)	(GPa)								(= -phi)
			(deg.C)		(Hz)															0	0			1.19577	1.12301	0	0		0		1076.04						3.12963							4.49298					0
1	A4	Bowbrand	20	high	173.85		0.000132346	0.0115042	86.925	7555.96	0.890462	0.836282	1.19577	1.12301	1.2084	1076.04	36.5226	32.522	0.010534	13.2359	0.0241351	0.914421	0.847458	1.18	1.09359	34.94	31.9499	0.031299	0.0473525	1.15377	1055.03	8.9981	8.88444	1.32379	0.0120676	4.15341	4.10477	-0.0316572	0.0077123	5.79351	5.40667	5.68037	-0.0336738	5.68037	-0.0077123	-9.53079e-05	-0.42783	-0.262712	31.1488
2			20	high	235		7.2431e-05	0.00851064	117.5	13806.2							66.7342	59.4242	0.019592	22.2939	0.0409869	0.92222	0.851064	1.175	1.08434	62.75	57.8693	0.0172803	0.0621272	1.13772	1049.23	8.98693	8.87293	1.53808	0.032561	5.10256	5.09994	-0.0423792	0.00830974	6.83946	6.87667	6.60636	-0.0396893	6.60636	-0.00830974	-0.000128119	-0.708509	-0.514834	57.1366
3			20	high	287		4.8562e-05	0.00696864	143.5	20592.2							99.5351	88.6322	0.02782	30.5219	0.0565347	0.93812	0.858369	1.165	1.06596	92.45	86.7292	0.0115301	0.0754993	1.12358	1054.05	9.10621	8.98971	1.8562	0.0487608	6.13307	5.92569	-0.055898	0.00943318	7.97507	7.47	7.5976	-0.0464608	7.5976	-0.00943318	-0.000168612	-1.06505	-0.863776	85.9017
4			20	high	323		3.83403e-05	0.00619195	161.5	26082.2							126.072	112.262	0.03515	37.8519	0.0705812	0.946224	0.862069	1.16	1.05683	115.8	109.573	0.00912635	0.0877409	1.11093	1051.19	9.12091	9.00373	1.62629	0.0635579	6.96677	6.50695	-0.044118	0.00678014	8.89379	8.395	8.49545	-0.0382177	8.49545	-0.00678014	-0.000146637	-1.00838	-0.779464	108.781
5			20	high	375		2.84444e-05	0.00533333	187.5	35156.2							169.932	151.318	0.049669	52.3709	0.0989575	0.962752	0.869565	1.15	1.03869	152.57	146.887	0.00680795	0.116817	1.08201	1041.7	9.11772	8.99957	1.31498	0.0847693	8.34473	7.99964	-0.0579996	0.00725027	10.4123	9.43	9.62007	-0.0606944	9.62007	-0.00725027	-0.000164269	-1.36494	-1.09802	145.804
6			20	high	402.91		2.46402e-05	0.00496389	201.455	40584.1							196.168	174.68	0.062122	64.8239	0.123894	0.979716	0.877193	1.14	1.0207	172.48	168.981	0.00591781	0.138512	1.06139	1039.86	9.18195	9.06192	0.886012	0.111426	9.16899	8.57558	-0.0450019	0.00524768	11.3206	10.83	10.8614	-0.06058	10.8614	-0.00524768	-0.00013525	-1.18386	-0.902383	168.47
Nylon A3 (23a)											Unstretched									offset	-0.00975315	Stretched
									velocity/2				diameter	area	lin.density	density	Notional	Notional	Len.Adj.	D.Len.Adj	Strain			diameter	area	Tension	Stress	1/Stress	Strain	lin.density	density	density	density			Estimated		dE/dT		Eb Est.	Eb manual	Eb prog.	dEb/dT	Eb select	d(AE)			F.d(AE)	stress
step	note	brand	temp.	humidity	frequency	number	1/(Lf)^2	1/(Lf)	Lf	(Lf)^2	1/A	1/d	d	A	mu	rho	Tension	Stress	@E (m)	@E (mm)	@E (%)	1/AF	1/dF	dF	AF	F0 (N)	(Mpa)		from mu	muF0	rhoF0	error plus	error minus	Es	Es strain	E	E0	-E.phi	phi	(GPa)	(Gpa)	(Gpa)	(GPa/deg.)	(GPa)	AE.dT	alpha	AE.alpha	AE.dT	from F0
			T0		f				(m/s)		(1/mm^2)	(1/mm)	(mm)	(mm^2)	(g/m)	(kg/m^3)	(N)	(Mpa)				(1/mm^2)	(1/mm)	(mm)	(mm^2)					(g/m)				(Gpa)		(GPa)	(GPa)								(= -phi)
			(deg.C)		(Hz)															0	0			1.68048	2.21796	0	0		0		1150.76						1.41217							4.88479					0
1	A3	Bowbrand	20	high	173.85		0.000132346	0.0115042	86.925	7555.96	0.450864	0.595069	1.68048	2.21796	2.55236	1150.76	77.142	34.7805	0.028411	38.1642	0.0711836	0.47922	0.613497	1.63	2.08672	70.22	33.6508	0.029717	0.100623	2.31901	1111.32	6.84939	6.78664	0.472733	0.0355918	2.22055	2.60075	-0.0891985	0.0342973	5.88132	6.26967			6.26967	-0.0342973	-0.000434613	-2.35866	-2.39116	33.4106
2			20	high	235		7.2431e-05	0.00851064	117.5	13806.2							140.954	63.551	0.049693	59.4462	0.113057	0.4912	0.621118	1.61	2.03583	125.25	61.5228	0.0162541	0.126554	2.26563	1112.88	6.94462	6.88022	0.665627	0.0921203	3.23562	3.32519	-0.0891784	0.0268191	6.99991	6.82124			6.82124	-0.0268191	-0.000503547	-3.40877	-3.37351	61.7868
3			20	high	287		4.8562e-05	0.00696864	143.5	20592.2							210.235	94.7874	0.064044	73.7972	0.142213	0.503635	0.628931	1.59	1.98557	183.98	92.6588	0.0107923	0.143742	2.23158	1123.9	7.10206	7.03537	1.0679	0.127635	4.33769	4.44031	-0.086235	0.0194209	8.21438	8.35501			8.35501	-0.0194209	-0.000412678	-3.63839	-3.53777	91.7437
4			20	high	323		3.83403e-05	0.00619195	161.5	26082.2							266.285	120.058	0.076585	86.3382	0.168317	0.513274	0.634921	1.575	1.94828	229	117.54	0.00850777	0.163036	2.19456	1126.41	7.18602	7.11791	0.953156	0.155265	5.22929	5.24704	-0.0855678	0.0163078	9.19691	9.18051			9.18051	-0.0163078	-0.000373278	-3.8159	-3.69498	116.296
5			20	high	360		3.08642e-05	0.00555556	180	32400							330.785	149.139	0.087861	97.6142	0.192297	0.519854	0.638978	1.565	1.92362	279.38	145.237	0.00688531	0.184352	2.15507	1120.32	7.19305	7.12443	1.15503	0.180307	6.25532	6.1865	-0.0767745	0.01241	10.3276	10.1206			10.1206	-0.01241	-0.000301898	-3.59272	-3.4239	143.427
Nylon E3 (29)											Unstretched									offset	0.00286671	Stretched
									velocity/2				diameter	area	lin.density	density	Notional	Notional	Len.Adj.	D.Len.Adj	Strain			diameter	area	Tension	Stress	1/Stress	Strain	lin.density	density	density	density			Estimated		dE/dT		Eb Est.	Eb manual	Eb prog.	dEb/dT	Eb select	d(AE)			F.d(AE)	stress
step	note	brand	temp.	humidity	frequency	number	1/(Lf)^2	1/(Lf)	Lf	(Lf)^2	1/A	1/d	d	A	mu	rho	Tension	Stress	@E (m)	@E (mm)	@E (%)	1/AF	1/dF	dF	AF	F0 (N)	(Mpa)		from mu	muF0	rhoF0	error plus	error minus	Es	Es strain	E	E0	-E.phi	phi	(GPa)	(Gpa)	(Gpa)	(GPa/deg.)	(GPa)	AE.dT	alpha	AE.alpha	AE.dT	from F0
			T0		f				(m/s)		(1/mm^2)	(1/mm)	(mm)	(mm^2)	(g/m)	(kg/m^3)	(N)	(Mpa)				(1/mm^2)	(1/mm)	(mm)	(mm^2)					(g/m)				(Gpa)		(GPa)	(GPa)								(= -phi)
			(deg.C)		(Hz)															0	0			1.89413	2.8178	0	0		0		1159.34						0.803704							2.97638					0
1	E3	Bowbrand	20	high	173.85		0.000132346	0.0115042	86.925	7555.96	0.354887	0.527947	1.89413	2.8178	3.26677	1159.34	98.7343	35.0396	0.041875	39.0083	0.0728141	0.37202	0.540541	1.85	2.68803	88.4	32.8866	0.0304075	0.115492	2.92855	1089.48	5.91304	5.86529	0.451651	0.0364071	1.99886	1.878	-0.0705374	0.0375599	5.89139	5.09	4.65278	-0.0817352	4.65278	-0.0375599	-0.000642978	-3.24583	-3.29401	32.6263
2			20	high	235		7.2431e-05	0.00851064	117.5	13806.2							180.407	64.0243	0.06727	64.4033	0.123043	0.384386	0.549451	1.82	2.60155	154.95	59.5606	0.0167896	0.1637	2.80723	1079.06	5.95342	5.90455	0.531049	0.0979286	3.0215	2.7422	-0.06842	0.0249508	7.01832	5.94667	6.17695	-0.115424	6.17695	-0.0249508	-0.000547624	-3.90674	-3.84176	59.1854
3			20	high	287		4.8562e-05	0.00696864	143.5	20592.2							269.081	95.4933	0.089652	86.7853	0.169259	0.395167	0.557103	1.795	2.53057	222.81	88.0473	0.0113575	0.207897	2.70451	1068.74	5.97893	5.92917	0.616387	0.146151	4.13178	3.62485	-0.0648279	0.0178843	8.24183	6.51667	8.01676	-0.131361	8.01676	-0.0178843	-0.000444271	-4.07528	-3.95899	87.4771
4			20	high	323		3.83403e-05	0.00619195	161.5	26082.2							340.819	120.952	0.105151	102.284	0.202372	0.401856	0.561798	1.78	2.48846	277.22	111.402	0.00897646	0.227381	2.66158	1069.57	6.03424	5.9836	0.705316	0.185815	5.03001	4.50052	-0.0677545	0.0150548	9.23167	7.12232	8.84267	-0.060976	8.84267	-0.0150548	-0.000390948	-4.37837	-4.16998	111.309
Nylon A2 (10b)											Unstretched									offset	0	Stretched
									velocity/2				diameter	area	lin.density	density	Notional	Notional	Len.Adj.	D.Len.Adj	Strain			diameter	area	Tension	Stress	1/Stress	Strain	lin.density	density	density	density			Estimated		dE/dT		Eb Est.	Eb manual	Eb prog.	dEb/dT	Eb select	d(AE)			F.d(AE)	stress
step	note	brand	temp.	humidity	frequency	number	1/(Lf)^2	1/(Lf)	Lf	(Lf)^2	1/A	1/d	d	A	mu	rho	Tension	Stress	@E (m)	@E (mm)	@E (%)	1/AF	1/dF	dF	AF	F0 (N)	(Mpa)		from mu	muF0	rhoF0	error plus	error minus	Es	Es strain	E	E0	-E.phi	phi	(GPa)	(Gpa)	(Gpa)	(GPa/deg.)	(GPa)	AE.dT	alpha	AE.alpha	AE.dT	from F0
			T0		f				(m/s)		(1/mm^2)	(1/mm)	(mm)	(mm^2)	(g/m)	(kg/m^3)	(N)	(Mpa)				(1/mm^2)	(1/mm)	(mm)	(mm^2)					(g/m)				(Gpa)		(GPa)	(GPa)								(= -phi)
			(deg.C)		(Hz)															0	0			2.36206	4.38199	0	0		0		1134.38						1.78739							5.43881					0
1	A2	Bowbrand	20	high	173.85		0.000132346	0.0115042	86.925	7555.96	0.228207	0.423359	2.36206	4.38199	4.97084	1134.38	150.238	34.2853	0.021722	21.722	0.0399148	0.241738	0.43573	2.295	4.13671	137.45	33.2269	0.0300961	0.0932751	4.54674	1099.12	4.80489	4.77358	0.832446	0.0199574	2.64439	2.85048	-0.0901121	0.0316129	5.86206	6.54	6.74194	-0.117445	6.74194	-0.0316129	-0.000371261	-4.37776	-4.31054	32.9618
2			20	high	235		7.2431e-05	0.00851064	117.5	13806.2							274.514	62.6461	0.038326	38.326	0.0714961	0.249283	0.442478	2.26	4.0115	246.99	61.5705	0.0162415	0.110183	4.47749	1116.16	4.95522	4.92244	0.897481	0.0557054	3.64501	3.72987	-0.0729667	0.0195628	6.96473	8.29	7.81989	-0.104321	7.81989	-0.0195628	-0.000332735	-4.97851	-4.80446	61.2218
3
4
											Unstretched											Stretched
string	note	brand	temp.	humidity	frequency	number			velocity/2				diameter	area	lin.density	density	Notional	Notional						diameter	area	Tension	Stress	1/Stress	Strain	lin.density	density	density	density			Estimated		dE/dT							d(AE)			F.d(AE)	stress
			T0		f		1/(Lf)^2	1/(Lf)	Lf	(Lf)^2	1/A	1/d	d	A	mu	rho	Tension	Stress				1/AF	1/dF	dF	AF	F0			from mu	muF0	rhoF0	error plus	error minus			E	E0	-E.phi	phi						AE.dT	alpha	AE.alpha	AE.dT	from F0
			(deg.C)		(Hz)				(m/s)		(1/mm^2)	(1/mm)	(mm)	(mm^2)	(g/m)	(kg/m^3)	(N)	(Mpa)				(1/mm^2)	(1/mm)	(mm)	(mm^2)	(N)	(Mpa)			(g/m)	(kg/m^3)					(GPa)	(GPa)								(= -phi)
string 1	A4	Bowbrand	20	low	323	19	3.83403e-05	0.00619195	161.5	26082.2	0.895062	0.838439	1.19269	1.11724	1.19211	1067.01	124.372	111.32				0.962752	0.869565	1.15	1.03869	110.6	106.48	0.0093914	0.12363	1.06095	1021.43	8.94024	8.82438			7.17664	7.23308	-0.0359431	0.00496927						-0.00496927	-0.000107896	-0.810611	-0.54662	105.903
string 6	A6	Bowbrand	20	low	429	5	2.17343e-05	0.004662	214.5	46010.2	2.91492	1.51307	0.660909	0.343063	0.373576	1088.95	68.7534	200.411				3.36635	1.62602	0.615	0.297057	58	195.249	0.00512168	0.180792	0.316378	1065.04	17.5312	17.1088			9.7292	10.7102	-0.0402172	0.00375505						-0.00375505	-9.16373e-05	-0.291547	-0.217793	195.249
string 6	A6	Bowbrand	20	high	429	5	2.17343e-05	0.004662	214.5	46010.2	2.91492	1.51307	0.660909	0.343063	0.373576	1088.95	68.7534	200.411				3.31228	1.6129	0.62	0.301907	57.7	191.118	0.00523236	0.18272	0.315862	1046.22	17.0809	16.6726			9.7292	9.96608	-0.0626276	0.00628407						-0.00628407	-0.000145889	-0.438956	-0.362591	191.118
string 8	A6	Bowbrand	20	high	429	5	2.17343e-05	0.004662	214.5	46010.2	2.94075	1.51976	0.658	0.340049	0.373151	1097.35	68.6751	201.957				3.31228	1.6129	0.62	0.301907	59.43	196.849	0.00508004	0.159785	0.321742	1065.7	17.3989	16.983			9.55751	9.93915	-0.0683625	0.00687811						-0.00687811	-0.000160908	-0.482837	-0.404523	194.805
string 14	A5	Bowbrand	20	high	375	12	2.84444e-05	0.00533333	187.5	35156.2	1.79943	1.18881	0.841176	0.55573	0.595914	1072.31	83.8004	150.793				1.9648	1.24224	0.805	0.508958	75.58	148.5	0.00673403	0.104758	0.539406	1059.83	13.2892	13.0439			8.42671	8.24413	-0.0559676	0.00678879						-0.00678879	-0.000149067	-0.625471	-0.511939	148.165
string 2	A4	Bowbrand	20	high	323	19	3.83403e-05	0.00619195	161.5	26082.2	0.885897	0.834135	1.19885	1.1288	1.20583	1068.24	125.803	111.449				0.954435	0.865801	1.155	1.04774	115	109.76	0.00911079	0.0946576	1.10156	1051.37	9.1622	9.04398			7.14803	6.66222	-0.0666726	0.0100076						-0.0100076	-0.000197767	-1.38047	-1.15087	109.76
string 3	A4	Bowbrand	20	high	323	19	3.83403e-05	0.00619195	161.5	26082.2	0.892758	0.837359	1.19423	1.12012	1.20926	1079.58	126.161	112.631				0.954435	0.865801	1.155	1.04774	115	109.76	0.00911079	0.0958378	1.1035	1053.22	9.17837	9.05994			6.88447	6.95618	-0.0703054	0.0101069						-0.0101069	-0.000196025	-1.42869	-1.16229	109.76
string 5	A4	Bowbrand	20	high	323	19	3.83403e-05	0.00619195	161.5	26082.2	0.890462	0.836282	1.19577	1.12301	1.2084	1076.04	126.072	112.262				0.946224	0.862069	1.16	1.05683	115.8	109.573	0.00912635	0.0877409	1.11093	1051.19	9.12091	9.00373			6.96677	6.50695	-0.044118	0.00678014						-0.00678014	-0.000146637	-1.00838	-0.779464	108.781
string 23a	A3	Bowbrand	20	high	287	26	4.8562e-05	0.00696864	143.5	20592.2	0.450864	0.595069	1.68048	2.21796	2.55236	1150.76	210.235	94.7874				0.503635	0.628931	1.59	1.98557	183.98	92.6588	0.0107923	0.143742	2.23158	1123.9	7.10206	7.03537			4.33769	4.44031	-0.086235	0.0194209						-0.0194209	-0.000412678	-3.63839	-3.53777	91.7437
string 10a	A2	Bowbrand	20	high	235	33	7.2431e-05	0.00851064	117.5	13806.2	0.228207	0.423359	2.36206	4.38199	4.97084	1134.38	274.514	62.6461				0.25039	0.443459	2.255	3.99377	246.1	61.621	0.0162282	0.116399	4.45256	1114.88	4.96052	4.92763			3.64501	3.69225	-0.0787341	0.0213241						-0.0213241	-0.000366633	-5.40637	-5.23824	61.5079
string 10b	A2	Bowbrand	20	high	235	33	7.2431e-05	0.00851064	117.5	13806.2	0.228207	0.423359	2.36206	4.38199	4.97084	1134.38	274.514	62.6461				0.249283	0.442478	2.26	4.0115	246.99	61.5705	0.0162415	0.110183	4.47749	1116.16	4.95522	4.92244			3.64501	3.72987	-0.0729667	0.0195628						-0.0195628	-0.000332735	-4.97851	-4.80446	61.2218
string 13	A6	Pirastro	20	high	429	5	2.17343e-05	0.004662	214.5	46010.2	3.38599	1.63075	0.613214	0.295335	0.317324	1074.46	58.4007	197.744				3.85101	1.73913	0.575	0.259672	50.2	193.321	0.00517275	0.161316	0.273245	1052.27	18.5418	18.0644			10.0253	10.6599	-0.0690784	0.00648018						-0.00648018	-0.00014186	-0.392682	-0.325305	193.321
string 12	A4	Pirastro	20	high	323	19	3.83403e-05	0.00619195	161.5	26082.2	0.77669	0.781032	1.28036	1.28751	1.37725	1069.69	143.687	111.6				0.828069	0.806452	1.24	1.20763	131.16	108.61	0.00920729	0.0913523	1.26196	1044.99	8.47861	8.37666			7.11431	6.85051	-0.0492547	0.00718993						-0.00718993	-0.000149075	-1.23328	-0.941881	108.477
				range	0	0	1e-05	0.004	80	0	0	0	0	0	0	1000	0	0				0	0	0	0	0	0	0		0	1000					0	0	-0.1	0
					2000	35	8e-05	0.02	260	70000	4	2	2.5	4.5	6	1200	400	300				4	2	2.5	4.5	400	300	0.035		5	1160					15	14	0	0.05
unstretched			unstretched	a	4.21436	0.196863	-0.0920078	-1.53483	4.21436	2.76872					0.667966	-15.7202	0.150274	2.78017						0.000812859		0.153874	2.81198	-0.180239		0.668094	-16.9072						3.08164	-0.582868	0.194018
diameter			diameter	b	-0.00871095	0.060712	34130	453.785	-0.0174219	-5.03293e-05					0.351762	0.0155156	0.00795055	-0.0115972						1.04528		0.00885886	-0.0121641	157.155		0.392259	0.0169707						-0.259096	-28.7123	97.1258
				r^2	0.918607	0.944718	0.995136	0.988901	0.918607	0.860103					0.973367	0.548192	0.991017	0.837774						0.999667		0.995905	0.845483	0.988364		0.973976	0.704234						0.909434	0.292168	0.877179
				lo	4.21436	0.196863	0.249292	0.280311	2.82061	2.76872					0.667966	-0.204582	0.150274	2.78017						0.000812859		0.153874	2.81198	-0.180239		0.668094	0.063501						3.08164	2.28836	0.194018
				hi	-13.2075	2.32178	2.63839	7.54087	-0.315336	-0.754334					2.77854	2.89854	3.3305	-0.698986						2.61402		3.69742	-0.837233	5.3202		2.62939	2.77881						-0.545695	-0.582868	5.05031
tension			tension	a	456.211	5.33365	-26.3759	-188.159	456.211	294.103	208.832	283.224	-16.7452	56.7138	58.465	-1881.11	0	294.978				206.081	279.186	-16.5285	56.5269					58.5512	-1991.07						331.012	-95.9378	2.49899
				b	-0.976789	6.82794	3.81999e+06	50836.4	-1.95358	-0.00564348	-59.1114	-163.188	112.419	45.2234	39.4839	1.83252	0.895677	-1.29709				-51.3464	-151.237	117.413	49.5821					43.9882	1.97627						-29.3251	-3430.79	11134.4
				r^2	0.910204	0.941607	0.982367	0.978002	0.910204	0.852198	0.724016	0.855247	0.995905	0.966646	0.966399	0.602604	0.999724	0.82584				0.705289	0.839791	0.993928	0.965874					0.965188	0.752575						0.918052	0.328718	0.908429
				lo	456.211	5.33365	11.824	15.186	299.925	294.103	208.832	283.224	-16.7452	56.7138	58.465	-48.5908	0	294.978				206.081	279.186	-16.5285	56.5269					58.5512	-14.7967						331.012	247.141	2.49899
				hi	-1497.37	244.311	279.223	828.568	-51.7194	-100.941	-27.6135	-43.1509	264.302	260.219	295.368	317.913	358.271	-94.1476				0.695358	-23.288	277.003	279.646					278.492	301.407						-79.5391	-95.9378	559.219
stress			stress	a	-104.148	208.43	220.875	329.13	-104.148	4.67332	62.7372	13.0563	214.018	165.761	164.465	1018.62	202.317	0				64.3006	14.923	214.497	166.074	202.914				164.604	1213.56						-13.9885	223.541	196.186
				b	0.682239	-4.64597	-2.38319e+06	-32867.2	1.36448	0.00409793	46.0112	117.963	-69.5067	-26.3225	-22.8389	-0.816623	-0.5443	0.972278				40.3851	110.429	-73.0688	-28.9884	-0.612722				-25.553	-1.01633						20.0759	1535.44	-6385.87
				r^2	0.986106	0.968182	0.849142	0.907882	0.986106	0.997903	0.974197	0.99249	0.845483	0.727293	0.718094	0.265761	0.812857	0.999859				0.968956	0.994336	0.854873	0.73322	0.833759				0.723333	0.442022						0.955547	0.146222	0.663607
				lo	-104.148	208.43	197.043	197.661	5.00982	4.67332	62.7372	13.0563	214.018	165.761	164.465	201.999	202.317	0				64.3006	14.923	214.497	166.074	202.914				164.604	197.226						-13.9885	69.9972	196.186
				hi	1260.33	45.8211	30.2197	-328.213	250.616	291.528	246.782	248.983	40.2512	47.3097	27.431	38.674	-15.4025	291.683				225.841	235.781	31.8246	35.6261	-42.1752				36.8386	34.6121						267.074	223.541	-123.107
linear			linear	a	8.5344	-1.01666	-1.85337	-5.3394	8.5344	5.04662	3.21569	4.7978	-1.61361	-0.040386	-0.000638612	-42.2657	-1.23869	5.06183				3.15647	4.70734	-1.60723	-0.0451317	-1.22418	5.1407	-2.06135			-44.4436						5.82671	-3.10022	-1.12796
density			density	b	-0.0206674	0.145056	85012.1	1113.35	-0.0413349	-0.000117357	-1.18297	-3.3686	2.48299	1.02728	0.896921	0.0399966	0.0197294	-0.0269487				-1.02457	-3.11446	2.59206	1.12661	0.021942	-0.0283071	390.237			0.0429278						-0.611697	-71.8768	240.835
				r^2	0.816901	0.851967	0.975371	0.9404	0.816901	0.738791	0.581321	0.730595	0.973976	0.999954	0.999735	0.575494	0.964073	0.714651				0.562973	0.713968	0.97112	0.999715	0.965188	0.723333	0.96275			0.711858						0.800796	0.28925	0.852033
				lo	8.5344	-1.01666	-1.00325	-0.886007	5.22761	5.04662	3.21569	4.7978	-1.61361	-0.040386	-0.000638612	-2.26906	-1.23869	5.06183				3.15647	4.70734	-1.60723	-0.0451317	-1.22418	5.1407	-2.06135			-1.51582						5.82671	4.08746	-1.12796
				hi	-32.8005	4.0603	4.94759	16.9276	-2.21267	-3.16834	-1.51621	-1.93941	4.59387	4.58238	5.38089	5.73027	6.65305	-3.02278				-0.941799	-1.52158	4.87291	5.0246	7.55262	-3.35145	11.5969			5.35262						-2.73705	-3.10022	10.9138
stretched			stretched	a	1184.43	1030.24	1018.1	961.973	1184.43	1128.3	1099.12	1125.65	1019.79	1046.34		0	1023.26	1127.03				1098	1123.72	1020.4	1046.5	1024.4	1128.09	1016.44
density			density	b	-0.330316	2.39936	1.366e+06	17907.4	-0.660631	-0.00186186	-18.6663	-54.868	41.4971	17.0232		0.977844	0.348263	-0.415309				-16.0305	-50.2537	42.9323	18.5167	0.380806	-0.434918	6097.38
				r^2	0.540179	0.603426	0.651914	0.629797	0.540179	0.481374	0.374682	0.501762	0.704234	0.710834		0.999937	0.777644	0.439383				0.356767	0.481208	0.689659	0.699101	0.752575	0.442022	0.608452
				lo	1184.43	1030.24	1031.76	1033.6	1131.58	1128.3	1099.12	1125.65	1019.79	1046.34		977.844	1023.26	1127.03				1098	1123.72	1020.4	1046.5	1024.4	1128.09	1016.44
				hi	523.799	1114.22	1127.38	1320.12	1012.67	997.969	1024.46	1015.91	1123.54	1122.94		1173.41	1162.57	1002.44				1033.88	1023.21	1127.73	1129.83	1176.72	997.613	1229.85
E			E	a	-4.1948	11.0202	11.7069	17.0187	-4.1948	1.14022	3.96939	1.50679	11.4218	9.01683	8.95992	63.8334	10.9119	1.06881				4.05354	1.61859	11.4277	9.02513	10.9102	0.962836	12.0343		8.95903	70.6356
				b	0.0330822	-0.228333	-118902	-1625.76	0.0661645	0.000196647	2.17359	5.70003	-3.51003	-1.3477	-1.17422	-0.0519456	-0.0280228	0.0455287				1.90036	5.31328	-3.67574	-1.47931	-0.031306	0.0475968	-549.552		-1.30914	-0.0594459
				r^2	0.977996	0.986372	0.891533	0.93694	0.977996	0.969238	0.917002	0.977421	0.909434	0.804155	0.800624	0.453568	0.908776	0.953103				0.904965	0.970936	0.912481	0.805383	0.918052	0.955547	0.892125		0.800796	0.637839
				lo	-4.1948	11.0202	10.5179	10.5156	1.09836	1.14022	3.96939	1.50679	11.4218	9.01683	8.95992	11.8879	10.9119	1.06881				4.05354	1.61859	11.4277	9.02513	10.9102	0.962836	12.0343		8.95903	11.1897
				hi	61.9697	3.02857	2.19478	-15.4964	13.008	14.9055	12.6637	12.9068	2.64674	2.95217	1.91458	1.49878	-0.297229	14.7274				11.655	12.2452	2.23835	2.36821	-1.61218	15.2419	-7.20001		2.41333	1.67836
dE/dT			dE/dT	a	-0.092272	-0.0565219	-0.0537116	-0.0405689	-0.092272	-0.0791318	-0.0724797	-0.0790338	-0.0535909	-0.0601541	-0.0601989	0.273245	-0.0538711	-0.0784564				-0.0721243	-0.0783957	-0.0538743	-0.0602539	-0.0543911	-0.0787749	-0.0536217		-0.0603324	0.241159						-0.0842524
				b	7.58563e-05	-0.000568959	-322.288	-4.20931	0.000151713	4.18711e-07	0.00412483	0.0128885	-0.0101757	-0.00414315	-0.0036769	-0.000309554	-8.91772e-05	9.02303e-05				0.00346484	0.0116098	-0.0104235	-0.00446865	-9.58142e-05	9.52318e-05	-1.40771		-0.00402425	-0.000286747						0.00253225
				r^2	0.196555	0.234108	0.250381	0.240091	0.196555	0.167973	0.126235	0.191024	0.292168	0.290513	0.300084	0.615701	0.3518	0.143096				0.114995	0.177201	0.280489	0.280922	0.328718	0.146222	0.223761		0.28925	0.567308						0.245113
				lo	-0.092272	-0.0565219	-0.0569345	-0.0574061	-0.080135	-0.0791318	-0.0724797	-0.0790338	-0.0535909	-0.0601541	-0.0601989	-0.0363087	-0.0538711	-0.0784564				-0.0721243	-0.0783957	-0.0538743	-0.0602539	-0.0543911	-0.0787749	-0.0536217		-0.0603324	-0.0455881						-0.0842524
				hi	0.0594406	-0.0764355	-0.0794947	-0.124755	-0.0528268	-0.0498221	-0.0559804	-0.0532568	-0.0790303	-0.0787982	-0.0822603	-0.0982194	-0.089542	-0.0513873				-0.058265	-0.0551762	-0.079933	-0.0803628	-0.0927168	-0.0502054	-0.102891		-0.0804536	-0.0914676						-0.0488009
phi			phi	a	0.0369087	0.00163965	-0.000836563	-0.013531	0.0369087	0.0241945	0.0175533	0.0234979	-0.000289953	0.00560265	0.00571589	-0.185437	0.000729567	0.0241068				0.0173113	0.0231169	-0.000212896	0.00561509	0.00088635	0.0243924	-0.00141999		0.00575222	-0.186337						0.027672
				b	-7.60475e-05	0.000540331	301.512	4.0007	-0.000152095	-4.3606e-07	-0.00452534	-0.0127677	0.00903137	0.00363821	0.00319072	0.000179366	7.40414e-05	-9.8963e-05				-0.00390818	-0.0117644	0.00938636	0.00397152	8.15876e-05	-0.000103918	1.36822		0.00353783	0.000184269						-0.00235952
				r^2	0.752921	0.804734	0.835221	0.826619	0.752921	0.694355	0.579096	0.714472	0.877179	0.853807	0.861262	0.787879	0.924306	0.656065				0.557621	0.693488	0.866884	0.84572	0.908429	0.663607	0.80566		0.852033	0.892907						0.811108
				lo	0.0369087	0.00163965	0.00217856	0.0024718	0.0247411	0.0241945	0.0175533	0.0234979	-0.000289953	0.00560265	0.00571589	-0.00607017	0.000729567	0.0241068				0.0173113	0.0231169	-0.000212896	0.00561509	0.00088635	0.0243924	-0.00141999		0.00575222	-0.00206727						0.027672
				hi	-0.115186	0.0205512	0.0232844	0.066483	-0.00263604	-0.00632969	-0.000548049	-0.00203752	0.0222885	0.0219746	0.0248602	0.0298031	0.0303461	-0.00558213				0.00167856	-0.000411973	0.023253	0.0234869	0.0335214	-0.00678304	0.0464677		0.0234414	0.0274158						-0.00536125
alpha			alpha	a	-0.000615525	-7.61148e-05	-4.41854e-05	0.000148325	-0.000615525	-0.000422599	-0.000322245	-0.000414419	-4.88118e-05	-0.000140058	-0.000141409	0.00321451	-6.03262e-05	-0.000419501				-0.000318288	-0.000408059	-5.05725e-05	-0.000140565	-6.3882e-05	-0.000423876	-3.73721e-05		-0.000142329	0.00313556						-0.000484092	0.000245484	-3.96548e-05
				b	1.15964e-06	-8.32343e-06	-4.49753	-0.0601726	2.31929e-06	6.68321e-09	7.05042e-05	0.000198433	-0.000137329	-5.43725e-05	-4.78611e-05	-3.13462e-06	-1.15228e-06	1.50252e-06				6.07538e-05	0.00018238	-0.000142271	-5.91514e-05	-1.26146e-06	1.57807e-06	-0.0202152		-5.28519e-05	-3.1323e-06						3.73893e-05	0.00712503	-0.0163452
				r^2	0.622668	0.679149	0.660948	0.665056	0.622668	0.580078	0.499925	0.613781	0.721329	0.678218	0.68921	0.855803	0.796176	0.537863				0.479253	0.592758	0.708314	0.667223	0.77235	0.544265	0.625492		0.676287	0.917601						0.72436	0.688144	0.950186
				lo	-0.000615525	-7.61148e-05	-8.91607e-05	-9.23655e-05	-0.000429982	-0.000422599	-0.000322245	-0.000414419	-4.88118e-05	-0.000140058	-0.000141409	7.98917e-05	-6.03262e-05	-0.000419501				-0.000318288	-0.000408059	-5.05725e-05	-0.000140565	-6.3882e-05	-0.000423876	-3.73721e-05		-0.000142329	3.26325e-06						-0.000484092	-0.000467019	-3.96548e-05
				hi	0.00170376	-0.000367435	-0.000403988	-0.00105513	-1.251e-05	4.52257e-05	-4.02285e-05	-1.75538e-05	-0.000392135	-0.000384734	-0.000428575	-0.000547032	-0.000521238	3.12558e-05				-7.52723e-05	-4.32997e-05	-0.000406249	-0.000406746	-0.000568464	4.9546e-05	-0.000744903		-0.000406589	-0.000497905						3.93587e-05	0.000245484	-0.000856915
AE.alpha			AE.alpha	a	-10.2565	1.15404	2.06767	6.20837	-10.2565	-6.11198	-3.94211	-5.84961	1.83399	-0.0608654	-0.102982	56.3678	1.4436	-6.10596				-3.86744	-5.73341	1.81733	-0.0601519	1.40883	-6.2004	2.28631		-0.109399	57.6808						-7.14722	5.00764	1.48929
				b	0.0246435	-0.17412	-99898.3	-1315.26	0.049287	0.000140441	1.43266	4.07021	-2.95338	-1.20827	-1.05733	-0.0531912	-0.0238349	0.0320531				1.23869	3.75588	-3.07608	-1.32203	-0.0263805	0.0336741	-455.926		-1.17559	-0.0556175						0.747241	106.366	-306.025
				r^2	0.809167	0.855232	0.938345	0.914351	0.809167	0.737108	0.594005	0.743101	0.960008	0.963761	0.967918	0.709108	0.980278	0.704364				0.573287	0.723393	0.952831	0.959066	0.971991	0.713143	0.915554		0.962833	0.832488						0.832545	0.441308	0.958451
				lo	-10.2565	1.15404	1.06869	0.94732	-6.3135	-6.11198	-3.94211	-5.84961	1.83399	-0.0608654	-0.102982	3.1766	1.4436	-6.10596				-3.86744	-5.73341	1.81733	-0.0601519	1.40883	-6.2004	2.28631		-0.109399	2.06326						-7.14722	-5.62898	1.48929
				hi	39.0305	-4.94014	-5.92419	-20.0969	2.55815	3.71888	1.78853	2.2908	-5.54946	-5.4981	-6.44699	-7.46165	-8.09037	3.50998				1.08732	1.77835	-5.87286	-6.00927	-9.14335	3.90184	-13.6711		-5.98736	-6.83554						3.31415	5.00764	-13.812
F.d(AE)			F.d(AE)	a	-9.9412	1.25899	2.17877	6.25295	-9.9412	-5.86431	-3.73206	-5.61019	1.95316	0.0847987	0.0441635	57.3498	1.57563	-5.85137				-3.65765	-5.4929	1.93412	0.0845263	1.53707	-5.94466	2.38745		0.0368479	58.3171						-6.91167	5.24684	1.64215
AE.dT			AE.dT	b	0.0241699	-0.171246	-98751.9	-1297.18	0.0483397	0.000137314	1.39219	3.98223	-2.92348	-1.20026	-1.05094	-0.0539387	-0.0236527	0.0312822				1.20236	3.67092	-3.04297	-1.31264	-0.0261486	0.0328736	-449.929		-1.16795	-0.0560607						0.735867	107.549	-305.464
				r^2	0.78331	0.832493	0.92276	0.895037	0.78331	0.709127	0.564482	0.715843	0.946644	0.957065	0.962327	0.733812	0.971478	0.675154				0.543583	0.695429	0.938355	0.951504	0.961051	0.683957	0.897292		0.956389	0.851183						0.812524	0.454046	0.961005
				lo	-9.9412	1.25899	1.19125	1.06423	-6.07402	-5.86431	-3.73206	-5.61019	1.95316	0.0847987	0.0441635	3.41106	1.57563	-5.85137				-3.65765	-5.4929	1.93412	0.0845263	1.53707	-5.94466	2.38745		0.0368479	2.25642						-6.91167	-5.50809	1.64215
				hi	38.3985	-4.73462	-5.72139	-19.6907	2.62713	3.74766	1.8367	2.35426	-5.35554	-5.31638	-6.26149	-7.37669	-7.88543	3.5333				1.15179	1.84894	-5.67329	-5.82235	-8.92238	3.91741	-13.3601		-5.80288	-6.7133						3.39046	5.24684	-13.631
const. L			const. L	a	0.31526	0.104947	0.111098	0.0445849	0.31526	0.247667	0.210055	0.239424	0.119166	0.145664	0.147145	0.981952	0.132035	0.254587				0.209795	0.240507	0.116799	0.144678	0.128234	0.255737	0.101136		0.146247	0.636351						0.235545	0.239204	0.15286
dF/dT			dF/dT	b	-0.000473613	0.00287365	1146.38	18.081	-0.000947226	-3.12696e-06	-0.0404733	-0.0879801	0.0299023	0.00801268	0.00639225	-0.000747492	0.000182257	-0.000770887				-0.0363308	-0.0849581	0.0331092	0.00938646	0.000231832	-0.000800547	5.99719		0.00764596	-0.000443197						-0.0113738	1.18305	0.561611
				r^2	0.230568	0.17971	0.095328	0.133307	0.230568	0.281908	0.365728	0.267856	0.075921	0.0326973	0.0272923	0.108035	0.0442187	0.314308				0.380463	0.285548	0.08516	0.0372984	0.0579111	0.310939	0.12221		0.0314209	0.0407818						0.148804	0.0421172	0.00249026
				lo	0.31526	0.104947	0.122562	0.116909	0.239482	0.247667	0.210055	0.239424	0.119166	0.145664	0.147145	0.23446	0.132035	0.254587				0.209795	0.240507	0.116799	0.144678	0.128234	0.255737	0.101136		0.146247	0.193154						0.235545	0.120899	0.15286
				hi	-0.631966	0.205525	0.202808	0.406205	0.0689809	0.0287795	0.0481615	0.0634642	0.193922	0.181721	0.185499	0.0849615	0.204938	0.0233204				0.0644717	0.0705912	0.199572	0.186917	0.220967	0.0155732	0.311038		0.184477	0.122243						0.0763119	0.239204	0.18094
const. L			const. L	a	-0.00101326	0.000716916	0.000822711	0.00143686	-0.00101326	-0.00039726	-7.12052e-05	-0.000352874	0.000784332	0.000507672	0.000500758	0.00714279	0.000720769	-0.000403214				-6.17708e-05	-0.000339724	0.000784871	0.000508784	0.000720989	-0.000413164	0.000860189		0.000500861	0.0079232						-0.000521763	0.00109376	0.000708263
psi			psi	b	3.75841e-06	-2.60259e-05	-14.2039	-0.191005	7.51682e-06	2.19895e-08	0.000235291	0.000633651	-0.000416106	-0.000164643	-0.000143469	-6.28998e-06	-3.30144e-06	5.07466e-06				0.00020548	0.000589902	-0.00043563	-0.000180783	-3.6913e-06	5.28967e-06	-0.0654815		-0.000160075	-7.15799e-06						0.000111374	0.0129409	-0.0408063
				r^2	0.91515	0.929068	0.922386	0.937625	0.91515	0.87867	0.779047	0.875719	0.926604	0.870106	0.866523	0.482147	0.914486	0.858459				0.767067	0.867683	0.929193	0.872035	0.92535	0.85564	0.918292		0.868032	0.67048						0.899292	0.317623	0.828628
				lo	-0.00101326	0.000716916	0.000680672	0.000672839	-0.000411911	-0.00039726	-7.12052e-05	-0.000352874	0.000784332	0.000507672	0.000500758	0.000852807	0.000720769	-0.000403214				-6.17708e-05	-0.000339724	0.000784871	0.000508784	0.000720989	-0.000413164	0.000860189		0.000500861	0.000765217						-0.000521763	-0.000200326	0.000708263
				hi	0.00650356	-0.000193989	-0.000313603	-0.00238325	0.000941117	0.00114201	0.000869959	0.000914428	-0.000255934	-0.000233219	-0.000360056	-0.000405189	-0.000599805	0.00111918				0.000760149	0.00084008	-0.000304203	-0.00030474	-0.000755532	0.00117374	-0.00143166		-0.000299515	-0.000380061						0.00103747	0.00109376	-0.00133205
const. F			const. F	a	-0.000604962	0.000280629	0.000329369	0.000640804	-0.000604962	-0.000292361	-0.000125576	-0.000266469	0.00030674	0.000168901	0.000165109	0.00282869	0.000271048	-0.000298665				-0.00012135	-0.000261237	0.000308229	0.000169963	0.000272929	-0.000304595	0.000351325		0.000165659	0.00332473						-0.000345553	0.000247444	0.000242657
psi			psi	b	1.93079e-06	-1.31994e-05	-7.08744	-0.0960919	3.86159e-06	1.14333e-08	0.000124538	0.000326363	-0.000205052	-8.02652e-05	-6.97256e-05	-2.5439e-06	-1.59796e-06	2.66456e-06				0.000109313	0.000305447	-0.00021562	-8.84619e-05	-1.7998e-06	2.78333e-06	-0.033008		-7.80836e-05	-3.06265e-06						5.61805e-05	0.0032318	-0.0178749
				r^2	0.897713	0.888242	0.853606	0.882051	0.897713	0.882917	0.811216	0.863472	0.836364	0.768644	0.76073	0.293134	0.796314	0.879706				0.806908	0.864679	0.846118	0.776091	0.817667	0.88053	0.867289		0.767696	0.456228						0.850532	0.0736299	0.590982
				lo	-0.000604962	0.000280629	0.000258495	0.000256436	-0.000296035	-0.000292361	-0.000125576	-0.000266469	0.00030674	0.000168901	0.000165109	0.00028479	0.000271048	-0.000298665				-0.00012135	-0.000261237	0.000308229	0.000169963	0.000272929	-0.000304595	0.000351325		0.000165659	0.000262082						-0.000345553	-7.57359e-05	0.000242657
				hi	0.00325662	-0.000181351	-0.000237626	-0.00128103	0.00039905	0.00050797	0.000372575	0.000386257	-0.000205889	-0.000192292	-0.000253245	-0.000223991	-0.000368135	0.000500702				0.000315904	0.000349657	-0.00023082	-0.000228116	-0.00044699	0.000530403	-0.000803955		-0.000224759	-0.000227943						0.000440974	0.000247444	-0.000651088
const. L			const. L	a	-0.682611	2.25203	2.56236	3.66091	-0.682611	0.413221	0.978656	0.464687	2.5235	2.00267	1.99541	24.6665	2.45308	0.445715				1.00194	0.507015	2.50819	1.99865	2.42579	0.422266	2.59027		1.98934	23.8109						0.0061358	4.03005	2.55419
freq.dev.			freq.dev.	b	0.00625674	-0.0461873	-28107.8	-359.609	0.0125135	3.41098e-05	0.31717	1.00206	-0.850891	-0.362595	-0.320071	-0.0211704	-0.00714559	0.00753326				0.269347	0.910277	-0.878096	-0.394055	-0.00778385	0.00792466	-124.831		-0.353494	-0.020855						0.204782	39.44	-99.0874
				r^2	0.422513	0.487463	0.601743	0.553681	0.422513	0.352218	0.235829	0.364847	0.645495	0.70306	0.718483	0.909909	0.713685	0.31516				0.219572	0.344198	0.628948	0.690225	0.685481	0.31993	0.555962		0.705199	0.948164						0.506498	0.491493	0.813955
				lo	-0.682611	2.25203	2.28128	2.22247	0.318468	0.413221	0.978656	0.464687	2.5235	2.00267	1.99541	3.49616	2.45308	0.445715				1.00194	0.507015	2.50819	1.99865	2.42579	0.422266	2.59027		1.98934	2.95591						0.0061358	0.0860471	2.55419
				hi	11.8309	0.63547	0.313732	-3.53128	2.5709	2.80091	2.24734	2.4688	0.396276	0.370993	0.074984	-0.737912	-0.405159	2.70569				2.07932	2.32757	0.312947	0.225399	-0.687751	2.79966	-1.7788		0.221865	-0.380891						2.87308	4.03005	-2.40017
const. F			const. F	a	-0.53623	0.213001	0.250156	0.511959	-0.53623	-0.273276	-0.132629	-0.250989	0.2307	0.11534	0.112052	2.10428	0.199929	-0.279583				-0.129208	-0.247016	0.232316	0.116359	0.202113	-0.284461	0.26947		0.112645	2.57337						-0.313603	0.169573	0.174289
freq.dev.			freq.dev.	b	0.00163627	-0.0111191	-5878.07	-80.2471	0.00327253	9.75884e-06	0.10767	0.27836	-0.169553	-0.0655706	-0.0568627	-0.00191102	-0.00131298	0.00228184				0.0946762	0.261034	-0.178589	-0.0723625	-0.00148356	0.00238188	-27.489		-0.0637619	-0.00239037						0.0471932	2.49265	-14.4929
				r^2	0.894454	0.874474	0.814577	0.853421	0.894454	0.892394	0.841223	0.871454	0.793342	0.71166	0.701916	0.229498	0.745856	0.895038				0.839736	0.876116	0.805281	0.720462	0.770763	0.894623	0.834504		0.710193	0.385569						0.832649	0.0607676	0.538989
				lo	-0.53623	0.213001	0.191376	0.19097	-0.274428	-0.273276	-0.132629	-0.250989	0.2307	0.11534	0.112052	0.19326	0.199929	-0.279583				-0.129208	-0.247016	0.232316	0.116359	0.202113	-0.284461	0.26947		0.112645	0.183						-0.313603	-0.0796919	0.174289
				hi	2.7363	-0.176169	-0.220089	-1.09298	0.314628	0.409843	0.298052	0.305731	-0.193181	-0.179727	-0.229124	-0.188944	-0.325264	0.404968				0.249497	0.275052	-0.214157	-0.209272	-0.391309	0.430103	-0.692646		-0.206164	-0.199459						0.347102	0.169573	-0.550355
[truncated: 27 more columns]

## Sheet: octave scalers
											Unstretched											Stretched
#	note	brand	temp.	humidity	frequency	number			velocity/2				diameter	area	lin.density	density								diameter	area	Tension	Stress
			T0		f		1/(Lf)^2	1/(Lf)	Lf	(Lf)^2	1/A	1/d	d	A	mu	rho						1/AF	1/dF	dF	AF	F0
			(deg.C)		(Hz)				(m/s)		(1/mm^2)	(1/mm)	(mm)	(mm^2)	(g/m)	(kg/m^3)						(1/mm^2)	(1/mm)	(mm)	(mm^2)	(N)	(Mpa)
string 1	A4	Bowbrand	20	low	5.77765	19	-10.169	-5.08451	5.08451	10.169	-0.110862	-0.176213	0.176213	0.110862	0.175725	6.97262						-0.0379594	-0.139762	0.139762	0.0379594	4.70592	4.66796
string 6	A6	Bowbrand	20	low	6.06146	5	-10.7366	-5.36831	5.36831	10.7366	1.06984	0.414139	-0.414139	-1.06984	-0.984633	6.99296						1.21383	0.486133	-0.486133	-1.21383	4.06044	5.27427
string 6	A6	Bowbrand	20	high	6.06146	5	-10.7366	-5.36831	5.36831	10.7366	1.06984	0.414139	-0.414139	-1.06984	-0.984633	6.99296						1.19764	0.478036	-0.478036	-1.19764	4.05526	5.25289
string 8	A6	Bowbrand	20	high	6.06146	5	-10.7366	-5.36831	5.36831	10.7366	1.07867	0.41855	-0.41855	-1.07867	-0.985771	7.00065						1.19764	0.478036	-0.478036	-1.19764	4.0848	5.28244
string 14	A5	Bowbrand	20	high	5.92693	12	-10.4676	-5.23378	5.23378	10.4676	0.587472	0.172954	-0.172954	-0.587472	-0.517659	6.97757						0.67539	0.216913	-0.216913	-0.67539	4.32519	5.00058
string 2	A4	Bowbrand	20	high	5.77765	19	-10.169	-5.08451	5.08451	10.169	-0.121155	-0.18136	0.18136	0.121155	0.18717	6.97377						-0.0466362	-0.1441	0.1441	0.0466362	4.74493	4.6983
string 3	A4	Bowbrand	20	high	5.77765	19	-10.169	-5.08451	5.08451	10.169	-0.11344	-0.177502	0.177502	0.11344	0.190011	6.98433						-0.0466362	-0.1441	0.1441	0.0466362	4.74493	4.6983
string 5	A4	Bowbrand	20	high	5.77765	19	-10.169	-5.08451	5.08451	10.169	-0.116015	-0.17879	0.17879	0.116015	0.189301	6.98104						-0.0552755	-0.14842	0.14842	0.0552755	4.75186	4.69659
string 23a	A3	Bowbrand	20	high	5.65948	26	-9.93267	-4.96634	4.96634	9.93267	-0.79659	-0.519077	0.519077	0.79659	0.937017	7.04818						-0.685904	-0.463734	0.463734	0.685904	5.21483	4.52892
string 10a	A2	Bowbrand	20	high	5.45959	33	-9.53288	-4.76644	4.76644	9.53288	-1.4775	-0.859534	0.859534	1.4775	1.60359	7.03384						-1.38474	-0.81315	0.81315	1.38474	5.50574	4.121
string 10b	A2	Bowbrand	20	high	5.45959	26	-9.53288	-4.76644	4.76644	9.53288	-1.4775	-0.859534	0.859534	1.4775	1.60359	7.03384						-1.38917	-0.815365	0.815365	1.38917	5.50935	4.12018
string 13	A6	Pirastro	20	high	6.06146	5	-10.7366	-5.36831	5.36831	10.7366	1.21965	0.489041	-0.489041	-1.21965	-1.14783	6.97957						1.34833	0.553385	-0.553385	-1.34833	3.91602	5.26435
string 12	A4	Pirastro	20	high	5.77765	19	-10.169	-5.08451	5.08451	10.169	-0.252714	-0.247139	0.247139	0.252714	0.320085	6.97513						-0.188658	-0.215111	0.215111	0.188658	4.87642	4.68776
			unstretched	a		-0.700717
			diameter	b		0.0492476
				r^2		0.945274
				octave scaler		1.41161
			tension	a		3.73901
				b		0.0566205
				r^2		0.948596
				octave scaler		1.48638
			stress	a		5.4924
				b		-0.0428805
				r^2		0.93489
				octave scaler		0.740697

## Sheet: act.notnl.stress
Notional	Actual
Stress	Stress
(Mpa)	(Mpa)
			Source
200.411	191.118		string 6
111.449	109.76		string 2
112.631	109.76		string 3
62.6461	61.621		string 10a
33.166	33.6617		string 8
60.6009	60.5365
90.3872	89.0584
114.485	111.222
154.314	149.94
178.139	174.448
201.957	196.849
225.205	218.207
32.4092	32.681		string 14
59.2182	59.1363
88.3249	86.8393
111.873	111.527
150.793	148.5
174.075	173.351
197.349	194.73
220.067	217.166
32.522	31.9499		string 5
59.4242	57.8693
88.6322	86.7292
112.262	109.573
151.318	146.887
174.68	168.981
34.7805	33.6508		string 23a
63.551	61.5228
94.7874	92.6588
120.058	117.54
149.139	145.237
35.0396	32.8866		string 29
64.0243	59.5606
95.4933	88.0473
120.952	111.402
34.2853	33.2269		string 10b
62.6461	61.5705
a	0
b	0.974637
r^2	0.999731
0	0
300	292.391

## Sheet: Eb
								Unstretched						Stretched
string	note	frequency	number			velocity/2				diameter	area	lin.density	density			diameter	area	Tension	Stress	lin.density	density
		f		1/(Lf)^2	1/(Lf)	Lf	(Lf)^2	1/A0	1/d0	d0	A0	mu0	rho0	1/AF	1/dF	dF	AF	F0		muF0	rhoF0	Eb
		(Hz)				(m/s)		(1/mm^2)	(1/mm)	(mm)	(mm^2)	(g/m)	(kg/m^3)	(1/mm^2)	(1/mm)	(mm)	(mm^2)	(N)	(Mpa)	(g/m)	(kg/m^3)	(GPa)
string 8	A6	173.85	5	0.000132346	0.0115042	86.925	7555.96	2.94075	1.51976	0.658	0.340049	0.373151	1097.35	3.01358	1.53846	0.65	0.331831	11.17	33.6617	0.369576	1113.75	5.99218
string 14	A5	173.85	12	0.000132346	0.0115042	86.925	7555.96	1.79943	1.18881	0.841176	0.55573	0.595914	1072.31	1.87069	1.21212	0.825	0.534562	17.47	32.681	0.578021	1081.3	6.57426
string 5	A4	173.85	19	0.000132346	0.0115042	86.925	7555.96	0.890462	0.836282	1.19577	1.12301	1.2084	1076.04	0.914421	0.847458	1.18	1.09359	34.94	31.9499	1.15604	1057.11	5.68037
string 23a	A3	173.85	26	0.000132346	0.0115042	86.925	7555.96	0.450864	0.595069	1.68048	2.21796	2.55236	1150.76	0.47922	0.613497	1.63	2.08672	70.22	33.6508	2.32333	1113.39	6.26967
string 29	E3	173.85	29	0.000132346	0.0115042	86.925	7555.96	0.354887	0.527947	1.89413	2.8178	3.26677	1159.34	0.37202	0.540541	1.85	2.68803	88.4	32.8866	2.92485	1088.1	4.65278
string 10b	A2	173.85	33	0.000132346	0.0115042	86.925	7555.96	0.228207	0.423359	2.36206	4.38199	4.97084	1134.38	0.241738	0.43573	2.295	4.13671	137.45	33.2269	4.54774	1099.36	6.74194
string 8	A6	235	5	7.2431e-05	0.00851064	117.5	13806.2	2.94075	1.51976	0.658	0.340049	0.373151	1097.35	3.06049	1.55039	0.645	0.326745	19.78	60.5365	0.358171	1096.18	6.67577
string 14	A5	235	12	7.2431e-05	0.00851064	117.5	13806.2	1.79943	1.18881	0.841176	0.55573	0.595914	1072.31	1.89357	1.21951	0.82	0.528102	31.23	59.1363	0.565505	1070.83	7.39499
string 5	A4	235	19	7.2431e-05	0.00851064	117.5	13806.2	0.890462	0.836282	1.19577	1.12301	1.2084	1076.04	0.92222	0.851064	1.175	1.08434	62.75	57.8693	1.13626	1047.88	6.60636
string 23a	A3	235	26	7.2431e-05	0.00851064	117.5	13806.2	0.450864	0.595069	1.68048	2.21796	2.55236	1150.76	0.4912	0.621118	1.61	2.03583	125.25	61.5228	2.26799	1114.04	6.82124
string 29	E3	235	29	7.2431e-05	0.00851064	117.5	13806.2	0.354887	0.527947	1.89413	2.8178	3.26677	1159.34	0.384386	0.549451	1.82	2.60155	154.95	59.5606	2.80579	1078.51	6.49047
string 10b	A2	235	33	7.2431e-05	0.00851064	117.5	13806.2	0.228207	0.423359	2.36206	4.38199	4.97084	1134.38	0.249283	0.442478	2.26	4.0115	246.99	61.5705	4.47243	1114.9	7.81989
string 8	A6	287	5	4.8562e-05	0.00696864	143.5	20592.2	2.94075	1.51976	0.658	0.340049	0.373151	1097.35	3.10849	1.5625	0.64	0.321699	28.65	89.0584	0.347825	1081.21	8.09388
string 14	A5	287	12	4.8562e-05	0.00696864	143.5	20592.2	1.79943	1.18881	0.841176	0.55573	0.595914	1072.31	1.89357	1.21951	0.82	0.528102	45.86	86.8393	0.556763	1054.27	7.94776
string 5	A4	287	19	4.8562e-05	0.00696864	143.5	20592.2	0.890462	0.836282	1.19577	1.12301	1.2084	1076.04	0.93812	0.858369	1.165	1.06596	92.45	86.7292	1.12239	1052.93	7.5976
string 23a	A3	287	26	4.8562e-05	0.00696864	143.5	20592.2	0.450864	0.595069	1.68048	2.21796	2.55236	1150.76	0.503635	0.628931	1.59	1.98557	183.98	92.6588	2.23361	1124.92	8.35501
string 29	E3	287	29	4.8562e-05	0.00696864	143.5	20592.2	0.354887	0.527947	1.89413	2.8178	3.26677	1159.34	0.395167	0.557103	1.795	2.53057	222.81	88.0473	2.70502	1068.94	8.01676
string 8	A6	323	5	3.83403e-05	0.00619195	161.5	26082.2	2.94075	1.51976	0.658	0.340049	0.373151	1097.35	3.10849	1.5625	0.64	0.321699	35.78	111.222	0.342954	1066.07	9.21919
string 14	A5	323	12	3.83403e-05	0.00619195	161.5	26082.2	1.79943	1.18881	0.841176	0.55573	0.595914	1072.31	1.94062	1.23457	0.81	0.5153	57.47	111.527	0.550854	1069	9.216
string 5	A4	323	19	3.83403e-05	0.00619195	161.5	26082.2	0.890462	0.836282	1.19577	1.12301	1.2084	1076.04	0.946224	0.862069	1.16	1.05683	115.8	109.573	1.10995	1050.26	8.49545
string 23a	A3	323	26	3.83403e-05	0.00619195	161.5	26082.2	0.450864	0.595069	1.68048	2.21796	2.55236	1150.76	0.513274	0.634921	1.575	1.94828	229	117.54	2.19498	1126.63	9.18051
string 29	E3	323	29	3.83403e-05	0.00619195	161.5	26082.2	0.354887	0.527947	1.89413	2.8178	3.26677	1159.34	0.401856	0.561798	1.78	2.48846	277.22	111.402	2.65717	1067.8	8.84267
string 8	A6	375	5	2.84444e-05	0.00533333	187.5	35156.2	2.94075	1.51976	0.658	0.340049	0.373151	1097.35	3.20796	1.5873	0.63	0.311725	46.74	149.94	0.332373	1066.24	10.6919
string 14	A5	375	12	2.84444e-05	0.00533333	187.5	35156.2	1.79943	1.18881	0.841176	0.55573	0.595914	1072.31	1.9648	1.24224	0.805	0.508958	75.58	148.5	0.537458	1056	10.0549
string 5	A4	375	19	2.84444e-05	0.00533333	187.5	35156.2	0.890462	0.836282	1.19577	1.12301	1.2084	1076.04	0.962752	0.869565	1.15	1.03869	152.57	146.887	1.08494	1044.53	9.62007
string 23a	A3	360	26	3.08642e-05	0.00555556	180	32400	0.450864	0.595069	1.68048	2.21796	2.55236	1150.76	0.519854	0.638978	1.565	1.92362	279.38	145.237	2.15571	1120.65	10.1206
string 8	A6	402.91	5	2.46402e-05	0.00496389	201.455	40584.1	2.94075	1.51976	0.658	0.340049	0.373151	1097.35	3.25949	1.6	0.625	0.306796	53.52	174.448	0.329686	1074.61	11.9637
string 14	A5	402.91	12	2.46402e-05	0.00496389	201.455	40584.1	1.79943	1.18881	0.841176	0.55573	0.595914	1072.31	2.01454	1.25786	0.795	0.496391	86.05	173.351	0.530072	1067.85	11.1486
string 5	A4	402.91	19	2.46402e-05	0.00496389	201.455	40584.1	0.890462	0.836282	1.19577	1.12301	1.2084	1076.04	0.979716	0.877193	1.14	1.0207	172.48	168.981	1.06248	1040.93	10.8614
	Lf	86.925	117.5	143.5	161.5	187.5	201.5
	a	13.2877	8.33134	3.16027	8.03485	6.67471	-30.9943
	b	-0.00654918	-0.00122258	0.00435756	0.00086029	0.00313633	0.0391154
	r^2	0.108732	0.00791277	0.432228	0.0124329	0.0663719	0.853762
	1000	6.73854	7.10875	7.51782	8.89514	9.81104	8.12116
	1200	5.42871	6.86423	8.38933	9.06719	10.4383	15.9442
Function fitting for: Eb = a + b.stress
					Estimated
Eb	Stress				value
(GPa)	(MPa)
Y	S		Source
5.99218	33.6617		string 8		5.87811
6.67577	60.5365				6.94691
8.09388	89.0584				8.08122
9.21919	111.222				8.96266
10.6919	149.94				10.5025
11.9637	174.448				11.4771
12.774	196.849				12.368
14.0011	218.207				13.2174
6.57426	32.681		string 14		5.83911
7.39499	59.1363				6.89123
7.94776	86.8393				7.99297
9.216	111.527				8.97481
10.0549	148.5				10.4452
11.1486	173.351				11.4335
12.2718	194.73				12.2837
13.0011	217.166				13.176
5.68037	31.9499		string 5		5.81003
6.60636	57.8693				6.84084
7.5976	86.7292				7.98859
8.49545	109.573				8.89707
9.62007	146.887				10.3811
10.8614	168.981				11.2597
6.26967	33.6508		string 23a		5.87768
6.82124	61.5228				6.98614
8.35501	92.6588				8.22441
9.18051	117.54				9.21392
10.1206	145.237				10.3154
4.65278	32.8866		string 29		5.84728
6.17695	59.5606				6.9081
8.01676	88.0473				8.04101
8.84267	111.402				8.96984
6.74194	33.2269		string 10b		5.86082
7.81989	61.5705				6.98804
	a	4.53939		r^2	0.959799
	b	0.0397697
	r^2	0.959799
	0	4.53939
	300	16.4703
Function fitting for: Eb = a + b.sigmaN
	Notional			Estimated
Eb	Stress			value
(GPa)	(Mpa)
Y	S		Source
5.99218	33.166		string 8		5.81855
6.67577	60.6009				6.88521
8.09388	90.3872				8.0433
9.21919	114.485				8.98022
10.6919	154.314				10.5288
11.9637	178.139				11.4551
12.774	201.957				12.3811
14.0011	225.205				13.285
6.57426	32.4092		string 14		5.78912
7.39499	59.2182				6.83145
7.94776	88.3249				7.96312
9.216	111.873				8.87866
10.0549	150.793				10.3919
11.1486	174.075				11.2971
12.2718	197.349				12.2019
13.0011	220.067				13.0852
5.68037	32.522		string 5		5.79351
6.60636	59.4242				6.83946
7.5976	88.6322				7.97507
8.49545	112.262				8.89379
9.62007	151.318				10.4123
10.8614	174.68				11.3206
6.26967	34.7805		string 23a		5.88132
6.82124	63.551				6.99991
8.35501	94.7874				8.21438
9.18051	120.058				9.19691
10.1206	149.139				10.3276
4.65278	35.0396		string 29		5.89139
6.17695	64.0243				7.01832
8.01676	95.4933				8.24183
8.84267	120.952				9.23167
6.74194	34.2853		string 10b		5.86206
7.81989	62.6461				6.96473
	a	4.52905		r^2	0.956677
	b	0.0388799
	r^2	0.956677

## Sheet: E vs. rho
								Unstretched						Stretched
string	note	frequency	number			velocity/2				diameter	area	lin.density	density			diameter	area	Tension	Stress	lin.density	density	Young’s
		f		1/(Lf)^2	1/(Lf)	Lf	(Lf)^2	1/A0	1/d0	d0	A0	mu0	rho0	1/AF	1/dF	dF	AF	F0		muF0	rhoF0	Modulus
		(Hz)				(m/s)		(1/mm^2)	(1/mm)	(mm)	(mm^2)	(g/m)	(kg/m^3)	(1/mm^2)	(1/mm)	(mm)	(mm^2)	(N)	(Mpa)	(g/m)	(kg/m^3)	(GPa)
string 8	A6	173.85	5	0.000132346	0.0115042	86.925	7555.96	2.94075	1.51976	0.658	0.340049	0.373151	1097.35	3.01358	1.53846	0.65	0.331831	11.17	33.6617	0.369576	1113.75	4.02836
string 14	A5	173.85	12	0.000132346	0.0115042	86.925	7555.96	1.79943	1.18881	0.841176	0.55573	0.595914	1072.31	1.87069	1.21212	0.825	0.534562	17.47	32.681	0.578021	1081.3	4.87113
string 5	A4	173.85	19	0.000132346	0.0115042	86.925	7555.96	0.890462	0.836282	1.19577	1.12301	1.2084	1076.04	0.914421	0.847458	1.18	1.09359	34.94	31.9499	1.15604	1057.11	4.10477
string 23a	A3	173.85	26	0.000132346	0.0115042	86.925	7555.96	0.450864	0.595069	1.68048	2.21796	2.55236	1150.76	0.47922	0.613497	1.63	2.08672	70.22	33.6508	2.32333	1113.39	2.60075
string 29	E3	173.85	29	0.000132346	0.0115042	86.925	7555.96	0.354887	0.527947	1.89413	2.8178	3.26677	1159.34	0.37202	0.540541	1.85	2.68803	88.4	32.8866	2.92485	1088.1	1.878
string 10b	A2	173.85	33	0.000132346	0.0115042	86.925	7555.96	0.228207	0.423359	2.36206	4.38199	4.97084	1134.38	0.241738	0.43573	2.295	4.13671	137.45	33.2269	4.54774	1099.36	2.85048
string 8	A6	235	5	7.2431e-05	0.00851064	117.5	13806.2	2.94075	1.51976	0.658	0.340049	0.373151	1097.35	3.06049	1.55039	0.645	0.326745	19.78	60.5365	0.358171	1096.18	4.77234
string 10a	A2	235	33	7.2431e-05	0.00851064	117.5	13806.2	0.228207	0.423359	2.36206	4.38199	4.97084	1134.38	0.25039	0.443459	2.255	3.99377	246.1	61.621	4.45632	1115.82	3.69225
string 14	A5	235	12	7.2431e-05	0.00851064	117.5	13806.2	1.79943	1.18881	0.841176	0.55573	0.595914	1072.31	1.89357	1.21951	0.82	0.528102	31.23	59.1363	0.565505	1070.83	5.2711
string 5	A4	235	19	7.2431e-05	0.00851064	117.5	13806.2	0.890462	0.836282	1.19577	1.12301	1.2084	1076.04	0.92222	0.851064	1.175	1.08434	62.75	57.8693	1.13626	1047.88	5.09994
string 23a	A3	235	26	7.2431e-05	0.00851064	117.5	13806.2	0.450864	0.595069	1.68048	2.21796	2.55236	1150.76	0.4912	0.621118	1.61	2.03583	125.25	61.5228	2.26799	1114.04	3.32519
string 29	E3	235	29	7.2431e-05	0.00851064	117.5	13806.2	0.354887	0.527947	1.89413	2.8178	3.26677	1159.34	0.384386	0.549451	1.82	2.60155	154.95	59.5606	2.80579	1078.51	2.7422
string 10b	A2	235	33	7.2431e-05	0.00851064	117.5	13806.2	0.228207	0.423359	2.36206	4.38199	4.97084	1134.38	0.249283	0.442478	2.26	4.0115	246.99	61.5705	4.47243	1114.9	3.72987
string 8	A6	287	5	4.8562e-05	0.00696864	143.5	20592.2	2.94075	1.51976	0.658	0.340049	0.373151	1097.35	3.10849	1.5625	0.64	0.321699	28.65	89.0584	0.347825	1081.21	5.49556
string 14	A5	287	12	4.8562e-05	0.00696864	143.5	20592.2	1.79943	1.18881	0.841176	0.55573	0.595914	1072.31	1.89357	1.21951	0.82	0.528102	45.86	86.8393	0.556763	1054.27	5.96754
string 5	A4	287	19	4.8562e-05	0.00696864	143.5	20592.2	0.890462	0.836282	1.19577	1.12301	1.2084	1076.04	0.93812	0.858369	1.165	1.06596	92.45	86.7292	1.12239	1052.93	5.92569
string 23a	A3	287	26	4.8562e-05	0.00696864	143.5	20592.2	0.450864	0.595069	1.68048	2.21796	2.55236	1150.76	0.503635	0.628931	1.59	1.98557	183.98	92.6588	2.23361	1124.92	4.44031
string 29	E3	287	29	4.8562e-05	0.00696864	143.5	20592.2	0.354887	0.527947	1.89413	2.8178	3.26677	1159.34	0.395167	0.557103	1.795	2.53057	222.81	88.0473	2.70502	1068.94	3.62485
string 2	A4	323	19	3.83403e-05	0.00619195	161.5	26082.2	0.885897	0.834135	1.19885	1.1288	1.20583	1068.24	0.954435	0.865801	1.155	1.04774	115	109.76	1.10228	1052.06	6.66222
string 3	A4	323	19	3.83403e-05	0.00619195	161.5	26082.2	0.892758	0.837359	1.19423	1.12012	1.20926	1079.58	0.954435	0.865801	1.155	1.04774	115	109.76	1.10228	1052.06	6.95618
string 8	A6	323	5	3.83403e-05	0.00619195	161.5	26082.2	2.94075	1.51976	0.658	0.340049	0.373151	1097.35	3.10849	1.5625	0.64	0.321699	35.78	111.222	0.342954	1066.07	6.4911
string 14	A5	323	12	3.83403e-05	0.00619195	161.5	26082.2	1.79943	1.18881	0.841176	0.55573	0.595914	1072.31	1.94062	1.23457	0.81	0.5153	57.47	111.527	0.550854	1069	6.90679
string 5	A4	323	19	3.83403e-05	0.00619195	161.5	26082.2	0.890462	0.836282	1.19577	1.12301	1.2084	1076.04	0.946224	0.862069	1.16	1.05683	115.8	109.573	1.10995	1050.26	6.50695
string 23a	A3	323	26	3.83403e-05	0.00619195	161.5	26082.2	0.450864	0.595069	1.68048	2.21796	2.55236	1150.76	0.513274	0.634921	1.575	1.94828	229	117.54	2.19498	1126.63	5.24704
string 29	E3	323	29	3.83403e-05	0.00619195	161.5	26082.2	0.354887	0.527947	1.89413	2.8178	3.26677	1159.34	0.401856	0.561798	1.78	2.48846	277.22	111.402	2.65717	1067.8	4.50052
string 8	A6	375	5	2.84444e-05	0.00533333	187.5	35156.2	2.94075	1.51976	0.658	0.340049	0.373151	1097.35	3.20796	1.5873	0.63	0.311725	46.74	149.94	0.332373	1066.24	8.38949
string 14	A5	375	12	2.84444e-05	0.00533333	187.5	35156.2	1.79943	1.18881	0.841176	0.55573	0.595914	1072.31	1.9648	1.24224	0.805	0.508958	75.58	148.5	0.537458	1056	8.24413
string 5	A4	375	19	2.84444e-05	0.00533333	187.5	35156.2	0.890462	0.836282	1.19577	1.12301	1.2084	1076.04	0.962752	0.869565	1.15	1.03869	152.57	146.887	1.08494	1044.53	7.99964
string 23a	A3	360	26	3.08642e-05	0.00555556	180	32400	0.450864	0.595069	1.68048	2.21796	2.55236	1150.76	0.519854	0.638978	1.565	1.92362	279.38	145.237	2.15571	1120.65	6.1865
string 8	A6	402.91	5	2.46402e-05	0.00496389	201.455	40584.1	2.94075	1.51976	0.658	0.340049	0.373151	1097.35	3.25949	1.6	0.625	0.306796	53.52	174.448	0.329686	1074.61	9.21773
string 14	A5	402.91	12	2.46402e-05	0.00496389	201.455	40584.1	1.79943	1.18881	0.841176	0.55573	0.595914	1072.31	2.01454	1.25786	0.795	0.496391	86.05	173.351	0.530072	1067.85	8.91386
string 5	A4	402.91	19	2.46402e-05	0.00496389	201.455	40584.1	0.890462	0.836282	1.19577	1.12301	1.2084	1076.04	0.979716	0.877193	1.14	1.0207	172.48	168.981	1.06248	1040.93	8.57558
string 6	A6	429	5	2.17343e-05	0.004662	214.5	46010.2	2.91492	1.51307	0.660909	0.343063	0.373576	1088.95	3.31228	1.6129	0.62	0.301907	57.7	191.118	0.313517	1038.46	9.96608
string 8	A6	429	5	2.17343e-05	0.004662	214.5	46010.2	2.94075	1.51976	0.658	0.340049	0.373151	1097.35	3.31228	1.6129	0.62	0.301907	59.43	196.849	0.322917	1069.59	9.93915
string 14	A5	429	12	2.17343e-05	0.004662	214.5	46010.2	1.79943	1.18881	0.841176	0.55573	0.595914	1072.31	2.04012	1.26582	0.79	0.490167	95.45	194.73	0.518634	1058.08	9.99492
	Lf	86.925	117.5	143.5	161.5	187.5	201.5	214.5				Lf	86.925	117.5	143.5	161.5	187.5	201.5	214.5				Lf	86.925	117.5	143.5	161.5	187.5	201.5	214.5				Lf	86.925	117.5	143.5	161.5	187.5	201.5	214.5
	a	35.2897	34.0641	32.0197	31.8621	35.9796	-10.8899	12.3109				a	5.358	5.71979	7.18043	8.43609	10.0341	9.94584	9.79783				a	4.43195	4.99233	6.29101	7.40825	8.9147	9.42699	9.88156				a	4.43576	4.97499	6.34092	7.48607	8.95703	9.43217	9.88739
	b	-0.0286098	-0.0268151	-0.024235	-0.023335	-0.0257249	0.018294	-0.00215816				b	-1.36875	-1.03748	-1.6665	-1.82183	-2.12932	-1.16156	0.234558				b	-0.48261	-0.351954	-0.750454	-0.82474	-1.02309	-0.722765	0.190284				b	-0.527839	-0.385497	-0.897357	-1.00786	-1.21844	-0.826812	0.206038
	r^2	0.943059	0.980291	0.953803	0.918552	0.823483	0.591795	0.972049				r^2	0.636343	0.555567	0.740742	0.7104	0.875092	0.977352	0.778516				r^2	0.583896	0.502399	0.851378	0.850069	0.955216	0.947038	0.768294				r^2	0.566816	0.473823	0.82274	0.817991	0.941811	0.950253	0.731727
	1000	6.67986	7.24903	7.78471	8.52709	10.2546	7.40416	10.1527				0	5.358	5.71979	7.18043	8.43609	10.0341	9.94584	9.79783				0	4.43195	4.99233	6.29101	7.40825	8.9147	9.42699	9.88156				0	4.43576	4.97499	6.34092	7.48607	8.95703	9.43217	9.88739
	1200	0.957891	1.88602	2.93772	3.86008	5.10965	11.063	9.72112				5	-1.48576	0.532412	-1.15205	-0.673055	-0.61249	4.13803	10.9706				5	2.0189	3.23256	2.53874	3.28455	3.79923	5.81316	10.833				5	1.79656	3.0475	1.85413	2.44677	2.86484	5.29811	10.9176
Function fitting for: E = a + b.sigmaN + c.rhoN
Young's	Actual	Notional	Unstretched											Estimated					Unstretched	Unsttretched
modulus	Stress	Stress	Density	Stress	Density									value					diameter	area
(GPa)	(MPa)	(Mpa)	(kg/m^3)																(mm)	(mm^2)
Y	S	S	R	V	W	V.Y	W.Y	V^2	W^2	V.W	n		Source						d0	A0
9.96608	191.118	200.411	1088.95	200.411	1088.95	1997.31	10852.5	40164.4	1.1858e+06	218236	1		string 6		9.7292				0.660909	0.343063
6.66222	109.76	111.449	1068.24	111.449	1068.24	742.496	7116.87	12420.8	1.14114e+06	119054	1		string 2		7.14803				1.19885	1.1288
6.95618	109.76	112.631	1079.58	112.631	1079.58	783.484	7509.75	12685.8	1.16549e+06	121594	1		string 3		6.88447				1.19423	1.12012
3.69225	61.621	62.6461	1134.38	62.6461	1134.38	231.305	4188.41	3924.53	1.28682e+06	71064.4	1		string 10a		3.64501				2.36206	4.38199
4.02836	33.6617	33.166	1097.35	33.166	1097.35	133.604	4420.5	1099.98	1.20417e+06	36394.5	1		string 8		3.60229				0.658	0.340049
4.77234	60.5365	60.6009	1097.35	60.6009	1097.35	289.208	5236.91	3672.47	1.20417e+06	66500.1	1				4.57024				0.658	0.340049
5.49556	89.0584	90.3872	1097.35	90.3872	1097.35	496.728	6030.52	8169.85	1.20417e+06	99186	1				5.62116				0.658	0.340049
6.4911	111.222	114.485	1097.35	114.485	1097.35	743.133	7122.98	13106.8	1.20417e+06	125630	1				6.47136				0.658	0.340049
8.38949	149.94	154.314	1097.35	154.314	1097.35	1294.62	9206.16	23812.9	1.20417e+06	169336	1				7.87661				0.658	0.340049
9.21773	174.448	178.139	1097.35	178.139	1097.35	1642.04	10115	31733.6	1.20417e+06	195480	1				8.71719				0.658	0.340049
9.93915	196.849	201.957	1097.35	201.957	1097.35	2007.28	10906.7	40786.4	1.20417e+06	221616	1				9.55751				0.658	0.340049
10.9715	218.207	225.205	1097.35	225.205	1097.35	2470.84	12039.6	50717.3	1.20417e+06	247128	1				10.3778				0.658	0.340049
4.87113	32.681	32.4092	1072.31	32.4092	1072.31	157.869	5223.34	1050.36	1.14984e+06	34752.7	1		string 14		4.24992				0.841176	0.55573
5.2711	59.1363	59.2182	1072.31	59.2182	1072.31	312.145	5652.23	3506.79	1.14984e+06	63500.1	1				5.19578				0.841176	0.55573
5.96754	86.8393	88.3249	1072.31	88.3249	1072.31	527.082	6399.04	7801.29	1.14984e+06	94711.4	1				6.22272				0.841176	0.55573
6.90679	111.527	111.873	1072.31	111.873	1072.31	772.682	7406.2	12515.5	1.14984e+06	119962	1				7.05353				0.841176	0.55573
8.24413	148.5	150.793	1072.31	150.793	1072.31	1243.16	8840.24	22738.6	1.14984e+06	161697	1				8.42671				0.841176	0.55573
8.91386	173.351	174.075	1072.31	174.075	1072.31	1551.68	9558.4	30302	1.14984e+06	186661	1				9.24811				0.841176	0.55573
9.99492	194.73	197.349	1072.31	197.349	1072.31	1972.48	10717.6	38946.4	1.14984e+06	211618	1				10.0693				0.841176	0.55573
11.0674	217.166	220.067	1072.31	220.067	1072.31	2435.57	11867.7	48429.3	1.14984e+06	235979	1				10.8708				0.841176	0.55573
4.10477	31.9499	32.522	1076.04	32.522	1076.04	133.495	4416.89	1057.68	1.15786e+06	34994.9	1		string 5		4.15341				1.19577	1.12301
5.09994	57.8693	59.4242	1076.04	59.4242	1076.04	303.06	5487.73	3531.24	1.15786e+06	63942.8	1				5.10256				1.19577	1.12301
5.92569	86.7292	88.6322	1076.04	88.6322	1076.04	525.207	6376.27	7855.67	1.15786e+06	95371.7	1				6.13307				1.19577	1.12301
6.50695	109.573	112.262	1076.04	112.262	1076.04	730.483	7001.72	12602.8	1.15786e+06	120798	1				6.96677				1.19577	1.12301
7.99964	146.887	151.318	1076.04	151.318	1076.04	1210.49	8607.92	22897.1	1.15786e+06	162824	1				8.34473				1.19577	1.12301
8.57558	168.981	174.68	1076.04	174.68	1076.04	1497.98	9227.66	30513.2	1.15786e+06	187963	1				9.16899				1.19577	1.12301
2.60075	33.6508	34.7805	1150.76	34.7805	1150.76	90.4553	2992.85	1209.68	1.32426e+06	40024.2	1		string 23a		2.22055				1.68048	2.21796
3.32519	61.5228	63.551	1150.76	63.551	1150.76	211.319	3826.51	4038.73	1.32426e+06	73132.3	1				3.23562				1.68048	2.21796
4.44031	92.6588	94.7874	1150.76	94.7874	1150.76	420.886	5109.76	8984.64	1.32426e+06	109078	1				4.33769				1.68048	2.21796
5.24704	117.54	120.058	1150.76	120.058	1150.76	629.949	6038.11	14414	1.32426e+06	138159	1				5.22929				1.68048	2.21796
6.1865	145.237	149.139	1150.76	149.139	1150.76	922.649	7119.2	22242.5	1.32426e+06	171624	1				6.25532				1.68048	2.21796
1.878	32.8866	35.0396	1159.34	35.0396	1159.34	65.8043	2177.23	1227.77	1.34406e+06	40622.6	1		string 29		1.99886				1.89413	2.8178
2.7422	59.5606	64.0243	1159.34	64.0243	1159.34	175.568	3179.13	4099.11	1.34406e+06	74225.7	1				3.0215				1.89413	2.8178
3.62485	88.0473	95.4933	1159.34	95.4933	1159.34	346.149	4202.42	9118.97	1.34406e+06	110709	1				4.13178				1.89413	2.8178
4.50052	111.402	120.952	1159.34	120.952	1159.34	544.349	5217.62	14629.5	1.34406e+06	140224	1				5.03001				1.89413	2.8178
2.85048	33.2269	34.2853	1134.38	34.2853	1134.38	97.7295	3233.52	1175.48	1.28682e+06	38892.5	1		string 10b		2.64439				2.36206	4.38199
3.72987	61.5705	62.6461	1134.38	62.6461	1134.38	233.662	4231.09	3924.53	1.28682e+06	71064.4	1				3.64501				2.36206	4.38199
227.157				4073.09	40844.5	29943.9	248856	571108	4.51296e+07	4.47375e+06	37			r^2	0.983456
	Y	a	b	c
1	227.157	37	4073.09	40844.5	0		Model	0 = a + b.actual.stress + c.rho
V	29943.9	4073.09	571108	4.47375e+06	0		1	1 = a + b.notional.stress + c.rho
W	248856	40844.5	4.47375e+06	4.51296e+07	0
elim. C	-2.06802e+08	-834824	-5.10461e+09	0
	8.71065e+07	1.52194e+06	1.08911e+09	0
elim. B	2.19415e+17	6.85972e+15	0					Eb - E0
								rho base	1090
	a	31.986			a_modified	2.62996		a	1.89909
	b	0.0352817	0					b	0.00359823
	c	-0.0269321	0	0				c	0.0269321

## Sheet: dF.dT
string	8 (A6)	14 (A5)	5 (A4)	23a (A3)	29(E3)	10b(A2)
a	0.0185247	0.0474176	0.134658	-0.089935	-0.153219	-0.0661157
b	0.00102686	0.000991907	0.000845799	0.00095756	0.0012896	0.000977903
r^2	0.96052	0.973599	0.980925	0.982301	0.978891	1
0	0.0185247	0.0474176	0.134658	-0.089935	-0.153219	-0.0661157
300	0.326584	0.34499	0.388398	0.197333	0.233662	0.227255
					Unstretched						Stretched
string	note	brand	temp.	humidity			diameter	area	lin.density	density	Tension	const. L
			T0		1/A0	1/d0	d0	A0	mu0	rho0	F0	dF/dT
			(deg.C)		(1/mm^2)	(1/mm)	(mm)	(mm^2)	(g/m)	(kg/m^3)	(N)	(N/deg.C)
string 8	A6	Bowbrand	20	high	2.94075	1.51976	0.658	0.340049	0.373151	1097.35	20	0.039062
string 14	A5	Bowbrand	20	high	1.79943	1.18881	0.841176	0.55573	0.595914	1072.31	20	0.0672557
string 5	A4	Bowbrand	20	high	0.890462	0.836282	1.19577	1.12301	1.2084	1076.04	20	0.151574
string 23a	A3	Bowbrand	20	high	0.450864	0.595069	1.68048	2.21796	2.55236	1150.76	20	-0.0707838
string 29	E3	Bowbrand	20	high	0.354887	0.527947	1.89413	2.8178	3.26677	1159.34	20	-0.127427
string 10b	A2	Bowbrand	20	high	0.228207	0.423359	2.36206	4.38199	4.97084	1134.38	20	-0.0465577
string 6	A6	Bowbrand		high	2.91492	1.51307	0.660909	0.343063	0.373576	1088.95	57.7	0.0763647
string 8	A6	Bowbrand	20	high	2.94075	1.51976	0.658	0.340049	0.373151	1097.35	57.7	0.0777747
string 14	A5	Bowbrand	20	high	1.79943	1.18881	0.841176	0.55573	0.595914	1072.31	57.7	0.104651
string 5	A4	Bowbrand	20	high	0.890462	0.836282	1.19577	1.12301	1.2084	1076.04	57.7	0.183461
string 23a	A3	Bowbrand	20	high	0.450864	0.595069	1.68048	2.21796	2.55236	1150.76	57.7	-0.0346838
string 29	E3	Bowbrand	20	high	0.354887	0.527947	1.89413	2.8178	3.26677	1159.34	57.7	-0.0788091
string 10b	A2	Bowbrand	20	high	0.228207	0.423359	2.36206	4.38199	4.97084	1134.38	57.7	-0.00969073
string 8	A6	Bowbrand	20	high	2.94075	1.51976	0.658	0.340049	0.373151	1097.35	115	0.136614
string 14	A5	Bowbrand	20	high	1.79943	1.18881	0.841176	0.55573	0.595914	1072.31	115	0.161487
string 2	A4	Bowbrand	20	high	0.885897	0.834135	1.19885	1.1288	1.20583	1068.24	115	0.2296
string 3	A4	Bowbrand	20	high	0.892758	0.837359	1.19423	1.12012	1.20926	1079.58	115	0.266393
string 5	A4	Bowbrand	20	high	0.890462	0.836282	1.19577	1.12301	1.2084	1076.04	115	0.231925
string 23a	A3	Bowbrand	20	high	0.450864	0.595069	1.68048	2.21796	2.55236	1150.76	115	0.0201844
string 29	E3	Bowbrand	20	high	0.354887	0.527947	1.89413	2.8178	3.26677	1159.34	115	-0.00491489
string 10b	A2	Bowbrand	20	high	0.228207	0.423359	2.36206	4.38199	4.97084	1134.38	115	0.0463431
string 8	A6	Bowbrand	20	high	2.94075	1.51976	0.658	0.340049	0.373151	1097.35	180	0.20336
string 14	A5	Bowbrand	20	high	1.79943	1.18881	0.841176	0.55573	0.595914	1072.31	180	0.225961
string 5	A4	Bowbrand	20	high	0.890462	0.836282	1.19577	1.12301	1.2084	1076.04	180	0.286902
string 23a	A3	Bowbrand	20	high	0.450864	0.595069	1.68048	2.21796	2.55236	1150.76	180	0.0824257
string 29	E3	Bowbrand	20	high	0.354887	0.527947	1.89413	2.8178	3.26677	1159.34	180	0.0789093
string 10b	A2	Bowbrand	20	high	0.228207	0.423359	2.36206	4.38199	4.97084	1134.38	180	0.109907
string 8	A6	Bowbrand	20	high	2.94075	1.51976	0.658	0.340049	0.373151	1097.35	246.1	0.271236
string 14	A5	Bowbrand	20	high	1.79943	1.18881	0.841176	0.55573	0.595914	1072.31	246.1	0.291526
string 5	A4	Bowbrand	20	high	0.890462	0.836282	1.19577	1.12301	1.2084	1076.04	246.1	0.342809
string 23a	A3	Bowbrand	20	high	0.450864	0.595069	1.68048	2.21796	2.55236	1150.76	246.1	0.14572
string 29	E3	Bowbrand	20	high	0.354887	0.527947	1.89413	2.8178	3.26677	1159.34	246.1	0.164152
string 10a	A2	Bowbrand	20	high	0.228207	0.423359	2.36206	4.38199	4.97084	1134.38	246.1	0.284962
string 10b	A2	Bowbrand	20	high	0.228207	0.423359	2.36206	4.38199	4.97084	1134.38	246.1	0.174546
string 8	A6	Bowbrand	20	high	2.94075	1.51976	0.658	0.340049	0.373151	1097.35	280	0.306046
string 14	A5	Bowbrand	20	high	1.79943	1.18881	0.841176	0.55573	0.595914	1072.31	280	0.325152
string 5	A4	Bowbrand	20	high	0.890462	0.836282	1.19577	1.12301	1.2084	1076.04	280	0.371482
string 23a	A3	Bowbrand	20	high	0.450864	0.595069	1.68048	2.21796	2.55236	1150.76	280	0.178182
string 29	E3	Bowbrand	20	high	0.354887	0.527947	1.89413	2.8178	3.26677	1159.34	280	0.207869
string 10b	A2	Bowbrand	20	high	0.228207	0.423359	2.36206	4.38199	4.97084	1134.38	280	0.207697
	F	20	57.7	115	180	246.1	280					F	20	57.7	115	180	246.1	280					F	20	57.7	115	180	246.1	280					F	20	57.7	115	180	246.1	280
	a	2.84627	2.69389	3.04107	2.59727	2.28163	2.44165					a	-0.0122644	0.0292629	0.0869006	0.166225	0.239963	0.277781					a	-0.10546	-0.0557715	-0.00277339	0.0971781	0.180893	0.223827					a	-0.0114114	0.0300991	0.0880757	0.16684	0.24048	0.278247
	b	-0.00255068	-0.00238307	-0.00262966	-0.00218173	-0.00182713	-0.00195114					b	0.135334	0.127477	0.128799	0.0999087	0.0852737	0.077768					b	0.213092	0.198261	0.204379	0.157587	0.134657	0.122897					b	0.144703	0.136272	0.137226	0.106847	0.0912081	0.0831874
	r^2	0.902787	0.902111	0.887537	0.927785	0.721333	0.901276					r^2	0.999702	0.9998	0.927775	0.999983	0.99967	0.999249					r^2	0.990346	0.992658	0.917207	0.99408	0.996038	0.997114					r^2	0.999286	0.999537	0.922762	0.999972	0.999924	0.999678
	1000	0.295588	0.310822	0.411408	0.415539	0.454502	0.490508					0	-0.0122644	0.0292629	0.0869006	0.166225	0.239963	0.277781					0	-0.10546	-0.0557715	-0.00277339	0.0971781	0.180893	0.223827					0	-0.0114114	0.0300991	0.0880757	0.16684	0.24048	0.278247
	1200	-0.214548	-0.165792	-0.114524	-0.020808	0.0890755	0.10028					2	0.258403	0.284216	0.344498	0.366042	0.410511	0.433317					1.5	0.214178	0.241621	0.303795	0.333559	0.382878	0.408172					1.8	0.249055	0.275388	0.335082	0.359165	0.404655	0.427985
												a	-0.142133	-0.0980219	-0.0309782	0.0450749	0.0516714	0.16208					a	-0.196256	-0.149482	-0.0783902	0.00225499	-0.0718364	0.126324					a	-0.142344	-0.0979539	-0.0304861	0.0460481	0.0554762	0.163793
												b	0.0168332	0.0158371	0.0143232	0.0126059	0.0357022	0.00996383					b	0.057945	0.0547887	0.0499915	0.0445497	0.127336	0.0361777					b	0.0193531	0.018123	0.0162534	0.0141326	0.0396729	0.0108698
												r^2	0.253966	0.316145	0.482136	0.851653	0.483929	0.524744					r^2	0.236883	0.297834	0.462317	0.837268	0.482696	0.544547					r^2	0.271414	0.334721	0.501958	0.865467	0.484889	0.504929
												2	-0.108466	-0.0663476	-0.00233173	0.0702867	0.123076	0.182007					1.5	-0.109339	-0.0672989	-0.00340285	0.0690796	0.119168	0.180591					1.8	-0.107508	-0.0653325	-0.0012299	0.0714868	0.126887	0.183359
												5.5	-0.0495502	-0.0109177	0.0477996	0.114407	0.248033	0.216881					3	-0.0224213	0.0148842	0.0715845	0.135904	0.310172	0.234858					5	-0.0455783	-0.00733882	0.0507811	0.116711	0.253841	0.218142
Function fitting for: dF/dT = a + b.[ F0 or Fn ] + c.[ mu or A ]								THINNER STRINGS
Const.L	Actual	Notional	Initial	Unstretched												Estimated
dF/dT	Tension	Tension	Area	Lin. Density	Tension	area / mu										value
(N/deg.C)	(N)	(N)	(mm^2)	(g/m)
Y	F0	Fn	A	M	V	W	V.Y	W.Y	V^2	W^2	V.W	n		Source
0.0763647	57.7	68.7534	0.343063	0.373576	68.7534	0.343063	5.25033	0.0261979	4727.02	0.117692	23.5867	1		string 6		0.0777474
0.2296	115	125.803	1.1288	1.20583	125.803	1.1288	28.8844	0.259172	15826.5	1.27419	142.007	1		string 2		0.235673
0.266393	115	126.161	1.12012	1.20926	126.161	1.12012	33.6085	0.298394	15916.6	1.25468	141.316	1		string 3		0.234703
0.0319489	10.8816	11.2781	0.340049	0.373151	11.2781	0.340049	0.360321	0.0108642	127.195	0.115633	3.83509	1		string 8		0.0322567
0.0382188	19.3393	20.6073	0.340049	0.373151	20.6073	0.340049	0.787585	0.0129963	424.66	0.115633	7.00749	1				0.0395701
0.0491397	28.2521	30.7361	0.340049	0.373151	30.7361	0.340049	1.51036	0.0167099	944.708	0.115633	10.4518	1				0.0475104
0.0528864	34.8803	38.9305	0.340049	0.373151	38.9305	0.340049	2.0589	0.017984	1515.58	0.115633	13.2383	1				0.0539342
0.062941	46.5484	52.4744	0.340049	0.373151	52.4744	0.340049	3.30279	0.021403	2753.56	0.115633	17.8439	1				0.0645517
0.06714	52.9847	60.5761	0.340049	0.373151	60.5761	0.340049	4.06708	0.0228309	3669.46	0.115633	20.5988	1				0.0709028
0.0783145	58.8131	68.6751	0.340049	0.373151	68.6751	0.340049	5.37826	0.0266308	4716.27	0.115633	23.3529	1				0.0772519
0.0919457	64.1532	76.5808	0.340049	0.373151	76.5808	0.340049	7.04127	0.0312661	5864.61	0.115633	26.0412	1				0.0834494
0.0702678	16.8766	18.0108	0.55573	0.595914	18.0108	0.55573	1.26558	0.0390499	324.389	0.308836	10.0091	1		string 14		0.0686082
0.0788859	30.8018	32.9093	0.55573	0.595914	32.9093	0.55573	2.59608	0.0438393	1083.02	0.308836	18.2887	1				0.0802876
0.0886674	45.3737	49.0848	0.55573	0.595914	49.0848	0.55573	4.35222	0.0492752	2409.32	0.308836	27.2779	1				0.092968
0.0998605	56.7732	62.1711	0.55573	0.595914	62.1711	0.55573	6.20844	0.0554955	3865.24	0.308836	34.5504	1				0.103227
0.113532	75.4095	83.8004	0.55573	0.595914	83.8004	0.55573	9.514	0.0630931	7022.5	0.308836	46.5704	1				0.120182
0.133404	85.3322	96.7385	0.55573	0.595914	96.7385	0.55573	12.9053	0.0741366	9358.34	0.308836	53.7605	1				0.130325
0.144041	95.0157	109.673	0.55573	0.595914	109.673	0.55573	15.7973	0.0800478	12028.1	0.308836	60.9484	1				0.140464
0.155154	103.005	122.298	0.55573	0.595914	122.298	0.55573	18.975	0.086224	14956.7	0.308836	67.9645	1				0.150362
0.165118	34.064	36.5226	1.12301	1.2084	36.5226	1.12301	6.03054	0.18543	1333.9	1.26116	41.0154	1		string 5		0.164849
0.193674	61.9555	66.7342	1.12301	1.2084	66.7342	1.12301	12.9247	0.217499	4453.45	1.26116	74.9433	1				0.188533
0.201271	91.5679	99.5351	1.12301	1.2084	99.5351	1.12301	20.0335	0.22603	9907.24	1.26116	111.779	1				0.214247
0.228921	114.963	126.072	1.12301	1.2084	126.072	1.12301	28.8604	0.257081	15894.1	1.26116	141.58	1				0.235049
0.266922	151.445	169.932	1.12301	1.2084	169.932	1.12301	45.3585	0.299756	28876.9	1.26116	190.836	1				0.269433
0.281474	171.958	196.168	1.12301	1.2084	196.168	1.12301	55.2163	0.316099	38482	1.26116	220.299	1				0.29
3.26608					1950.22	16.4963	332.288	2.7375	206481	13.6093	1529.1	25			r^2	0.989235
	Y	a	b	c
1	3.26608	25	1950.22	16.4963	0			Model	a + b.[ F0 or Fn ] + c.[ mu or A ]
V	332.288	1950.22	206481	1529.1	0			b	1	0: F0, 1: Fn
W	2.7375	16.4963	1529.1	13.6093	0			c	1	0: mu, 1: A
elim. C	-487.34	6056.06	-424084	0
	-0.70969	68.1037	1316.6	0
elim. B	-942597	3.6855e+07	0
	a	-0.0255758
	b	0.000783928	0
	c	0.144071	0	0
Function fitting for: dF/dT = a + b.[ F0 or Fn ] + c.[ mu or A ]								THICKER STRINGS
Const.L	Actual	Notional	Initial	Unstretched												Estimated
dF/dT	Tension	Tension	Area	Lin. Density	Tension	area / mu										value
(N/deg.C)	(N)	(N)	(mm^2)	(g/m)
Y	F0	Fn	A	R	V	W	V.Y	W.Y	V^2	W^2	V.W	n		Source
0.168129	245.648	274.514	4.38199	4.97084	274.514	4.38199	46.1539	0.73674	75358.2	19.2018	1202.92	1		string 10a		0.168189
-0.0324986	69.7187	77.142	2.21796	2.55236	77.142	2.21796	-2.507	-0.0720807	5950.88	4.91937	171.098	1		string 23a		-0.0391009
0.0352616	125.788	140.954	2.21796	2.55236	140.954	2.21796	4.97026	0.0782091	19868	4.91937	312.631	1				0.0163032
0.100614	182.163	210.235	2.21796	2.55236	210.235	2.21796	21.1526	0.223158	44198.8	4.91937	466.294	1				0.076456
0.120921	226.577	266.285	2.21796	2.55236	266.285	2.21796	32.1995	0.268199	70907.6	4.91937	590.61	1				0.125121
0.168818	275.898	330.785	2.21796	2.55236	330.785	2.21796	55.8425	0.374432	109419	4.91937	733.67	1				0.181123
-0.0481862	87.7003	98.7343	2.8178	3.26677	98.7343	2.8178	-4.75763	-0.135779	9748.47	7.93998	278.213	1		string 29		-0.0103961
0.064978	153.974	180.407	2.8178	3.26677	180.407	2.8178	11.7225	0.183095	32546.9	7.93998	508.352	1				0.0605158
0.116286	221.367	269.081	2.8178	3.26677	269.081	2.8178	31.2902	0.327669	72404.4	7.93998	758.215	1				0.137506
0.208388	276.987	340.819	2.8178	3.26677	340.819	2.8178	71.0227	0.587196	116158	7.93998	960.359	1				0.199792
0.0672248	136.354	150.238	4.38199	4.97084	150.238	4.38199	10.0997	0.294578	22571.4	19.2018	658.34	1		string 10b		0.0602871
0.174049	245.591	274.514	4.38199	4.97084	274.514	4.38199	47.7789	0.76268	75358.2	19.2018	1202.92	1				0.168189
1.14398					2613.71	35.507	324.968	3.6281	654489	113.962	7843.62	12			r^2	0.956058
	Y	a	b	c
1	1.14398	12	2613.71	35.507	0
V	324.968	2613.71	654489	7843.62	0
W	3.6281	35.507	7843.62	113.962	0
elim. C	-2565.65	1318.53	-2.73799e+06	0
	1.54829	106.801	19360.9	0
elim. B	-4.54341e+07	3.1795e+08	0
	a	-0.142897
	b	0.000868241	0
	c	0.0166002	0	0

## Sheet: df.dT_L study
								Unstretched						Stretched
string	note	frequency	number			velocity/2				diameter	area	lin.density	density			diameter	area	Tension	Stress	lin.density	density	1/tension
		f		1/(Lf)^2	1/(Lf)	Lf	(Lf)^2	1/A0	1/d0	d0	A0	mu0	rho0	1/AF	1/dF	dF	AF	F0		muF0	rhoF0		df/dT_L
		(Hz)				(m/s)		(1/mm^2)	(1/mm)	(mm)	(mm^2)	(g/m)	(kg/m^3)	(1/mm^2)	(1/mm)	(mm)	(mm^2)	(N)	(Mpa)	(g/m)	(kg/m^3)		cent/deg.C
string 8	A6	173.85	5	0.000132346	0.0115042	86.925	7555.96	2.94075	1.51976	0.658	0.340049	0.373151	1097.35	3.01358	1.53846	0.65	0.331831	11.17	33.6617	0.369576	1113.75	0.0895255	3.57977
string 14	A5	173.85	12	0.000132346	0.0115042	86.925	7555.96	1.79943	1.18881	0.841176	0.55573	0.595914	1072.31	1.87069	1.21212	0.825	0.534562	17.47	32.681	0.578021	1081.3	0.057241	4.00781
string 5	A4	173.85	19	0.000132346	0.0115042	86.925	7555.96	0.890462	0.836282	1.19577	1.12301	1.2084	1076.04	0.914421	0.847458	1.18	1.09359	34.94	31.9499	1.15604	1057.11	0.0286205	4.31689
string 23a	A3	173.85	26	0.000132346	0.0115042	86.925	7555.96	0.450864	0.595069	1.68048	2.21796	2.55236	1150.76	0.47922	0.613497	1.63	2.08672	70.22	33.6508	2.32333	1113.39	0.014241	-0.25043
string 29	E3	173.85	29	0.000132346	0.0115042	86.925	7555.96	0.354887	0.527947	1.89413	2.8178	3.26677	1159.34	0.37202	0.540541	1.85	2.68803	88.4	32.8866	2.92485	1088.1	0.0113122	-0.554767
string 10b	A2	173.85	33	0.000132346	0.0115042	86.925	7555.96	0.228207	0.423359	2.36206	4.38199	4.97084	1134.38	0.241738	0.43573	2.295	4.13671	137.45	33.2269	4.54774	1099.36	0.00727537	0.13813
string 8	A6	235	5	7.2431e-05	0.00851064	117.5	13806.2	2.94075	1.51976	0.658	0.340049	0.373151	1097.35	3.06049	1.55039	0.645	0.326745	19.78	60.5365	0.358171	1096.18	0.0505561	2.31293
string 14	A5	235	12	7.2431e-05	0.00851064	117.5	13806.2	1.79943	1.18881	0.841176	0.55573	0.595914	1072.31	1.89357	1.21951	0.82	0.528102	31.23	59.1363	0.565505	1070.83	0.0320205	2.65684
string 5	A4	235	19	7.2431e-05	0.00851064	117.5	13806.2	0.890462	0.836282	1.19577	1.12301	1.2084	1076.04	0.92222	0.851064	1.175	1.08434	62.75	57.8693	1.13626	1047.88	0.0159363	2.906
string 23a	A3	235	26	7.2431e-05	0.00851064	117.5	13806.2	0.450864	0.595069	1.68048	2.21796	2.55236	1150.76	0.4912	0.621118	1.61	2.03583	125.25	61.5228	2.26799	1114.04	0.00798403	0.253544
string 29	E3	235	29	7.2431e-05	0.00851064	117.5	13806.2	0.354887	0.527947	1.89413	2.8178	3.26677	1159.34	0.384386	0.549451	1.82	2.60155	154.95	59.5606	2.80579	1078.51	0.00645369	0.351429
string 10a	A2	235	33	7.2431e-05	0.00851064	117.5	13806.2	0.228207	0.423359	2.36206	4.38199	4.97084	1134.38	0.25039	0.443459	2.255	3.99377	246.1	61.621	4.45632	1115.82	0.00406339	0.416354
string 10b	A2	235	33	7.2431e-05	0.00851064	117.5	13806.2	0.228207	0.423359	2.36206	4.38199	4.97084	1134.38	0.249283	0.442478	2.26	4.0115	246.99	61.5705	4.47243	1114.9	0.00404875	0.488288
string 8	A6	287	5	4.8562e-05	0.00696864	143.5	20592.2	2.94075	1.51976	0.658	0.340049	0.373151	1097.35	3.10849	1.5625	0.64	0.321699	28.65	89.0584	0.347825	1081.21	0.034904	1.89065
string 14	A5	287	12	4.8562e-05	0.00696864	143.5	20592.2	1.79943	1.18881	0.841176	0.55573	0.595914	1072.31	1.89357	1.21951	0.82	0.528102	45.86	86.8393	0.556763	1054.27	0.0218055	2.11695
string 5	A4	287	19	4.8562e-05	0.00696864	143.5	20592.2	0.890462	0.836282	1.19577	1.12301	1.2084	1076.04	0.93812	0.858369	1.165	1.06596	92.45	86.7292	1.12239	1052.93	0.0108167	2.21621
string 23a	A3	287	26	4.8562e-05	0.00696864	143.5	20592.2	0.450864	0.595069	1.68048	2.21796	2.55236	1150.76	0.503635	0.628931	1.59	1.98557	183.98	92.6588	2.23361	1124.92	0.00543537	0.533016
string 29	E3	287	29	4.8562e-05	0.00696864	143.5	20592.2	0.354887	0.527947	1.89413	2.8178	3.26677	1159.34	0.395167	0.557103	1.795	2.53057	222.81	88.0473	2.70502	1068.94	0.00448813	0.200333
string 2	A4	323	19	3.83403e-05	0.00619195	161.5	26082.2	0.885897	0.834135	1.19885	1.1288	1.20583	1068.24	0.954435	0.865801	1.155	1.04774	115	109.76	1.10228	1052.06	0.00869565	1.9691
string 3	A4	323	19	3.83403e-05	0.00619195	161.5	26082.2	0.892758	0.837359	1.19423	1.12012	1.20926	1079.58	0.954435	0.865801	1.155	1.04774	115	109.76	1.10228	1052.06	0.00869565	2.10679
string 8	A6	323	5	3.83403e-05	0.00619195	161.5	26082.2	2.94075	1.51976	0.658	0.340049	0.373151	1097.35	3.10849	1.5625	0.64	0.321699	35.78	111.222	0.342954	1066.07	0.0279486	1.74157
string 14	A5	323	12	3.83403e-05	0.00619195	161.5	26082.2	1.79943	1.18881	0.841176	0.55573	0.595914	1072.31	1.94062	1.23457	0.81	0.5153	57.47	111.527	0.550854	1069	0.0174004	1.90985
string 5	A4	323	19	3.83403e-05	0.00619195	161.5	26082.2	0.890462	0.836282	1.19577	1.12301	1.2084	1076.04	0.946224	0.862069	1.16	1.05683	115.8	109.573	1.10995	1050.26	0.00863558	1.94669
string 23a	A3	323	26	3.83403e-05	0.00619195	161.5	26082.2	0.450864	0.595069	1.68048	2.21796	2.55236	1150.76	0.513274	0.634921	1.575	1.94828	229	117.54	2.19498	1126.63	0.00436681	0.514777
string 29	E3	323	29	3.83403e-05	0.00619195	161.5	26082.2	0.354887	0.527947	1.89413	2.8178	3.26677	1159.34	0.401856	0.561798	1.78	2.48846	277.22	111.402	2.65717	1067.8	0.00360724	0.631339
string 8	A6	375	5	2.84444e-05	0.00533333	187.5	35156.2	2.94075	1.51976	0.658	0.340049	0.373151	1097.35	3.20796	1.5873	0.63	0.311725	46.74	149.94	0.332373	1066.24	0.021395	1.59979
string 14	A5	375	12	2.84444e-05	0.00533333	187.5	35156.2	1.79943	1.18881	0.841176	0.55573	0.595914	1072.31	1.9648	1.24224	0.805	0.508958	75.58	148.5	0.537458	1056	0.013231	1.65804
string 5	A4	375	19	2.84444e-05	0.00533333	187.5	35156.2	0.890462	0.836282	1.19577	1.12301	1.2084	1076.04	0.962752	0.869565	1.15	1.03869	152.57	146.887	1.08494	1044.53	0.00655437	1.64472
string 23a	A3	360	26	3.08642e-05	0.00555556	180	32400	0.450864	0.595069	1.68048	2.21796	2.55236	1150.76	0.519854	0.638978	1.565	1.92362	279.38	145.237	2.15571	1120.65	0.00357935	0.553377
string 8	A6	402.91	5	2.46402e-05	0.00496389	201.455	40584.1	2.94075	1.51976	0.658	0.340049	0.373151	1097.35	3.25949	1.6	0.625	0.306796	53.52	174.448	0.329686	1074.61	0.0186846	1.51686
string 14	A5	402.91	12	2.46402e-05	0.00496389	201.455	40584.1	1.79943	1.18881	0.841176	0.55573	0.595914	1072.31	2.01454	1.25786	0.795	0.496391	86.05	173.351	0.530072	1067.85	0.0116212	1.62698
string 5	A4	402.91	19	2.46402e-05	0.00496389	201.455	40584.1	0.890462	0.836282	1.19577	1.12301	1.2084	1076.04	0.979716	0.877193	1.14	1.0207	172.48	168.981	1.06248	1040.93	0.00579777	1.5745
string 6	A6	429	5	2.17343e-05	0.004662	214.5	46010.2	2.91492	1.51307	0.660909	0.343063	0.373576	1088.95	3.31228	1.6129	0.62	0.301907	57.7	191.118	0.313517	1038.46	0.017331	1.73617
string 8	A6	429	5	2.17343e-05	0.004662	214.5	46010.2	2.94075	1.51976	0.658	0.340049	0.373151	1097.35	3.31228	1.6129	0.62	0.301907	59.43	196.849	0.322917	1069.59	0.0168265	1.51576
string 14	A5	429	12	2.17343e-05	0.004662	214.5	46010.2	1.79943	1.18881	0.841176	0.55573	0.595914	1072.31	2.04012	1.26582	0.79	0.490167	95.45	194.73	0.518634	1058.08	0.0104767	1.52748

## Sheet: df.dT_L
Function fitting for: df/dT (constant length) = a + b/[ F0 or Fn ] + c/[ actual.stress or notional.stress ] + e/A												THINNER STRINGS																		Function fitting for: df/dT (constant length) = a + b/notional.stress									Function fitting for: df/dT (constant length) = a + b/notional.stress + c/Fn
	Actual	Notional	Notional	Actual	Unstretched																	Estimated									Notional					Estimated				Unstretched	Actual	Actual	Notional	Notional
df/dT_L	Tension	Tension	Stress	Stress	diameter																	value		Contributions						df/dT_L	Stress	1/stress				value			df/dT_L	diameter	Tension	Stress	Tension	Stress
	(N)	(N)	(Mpa)	(Mpa)	(mm)																										(Mpa)									(mm)	(N)	(Mpa)	(N)	(Mpa)
Y	F0	Fn	sigma_n	sigma_0	d	V	W	X	V.Y	W.Y	X.Y	V^2	W^2	X^2	V.W	V.X	W.X	n		Source				constant	V	W	X			Y	sigma_n			Source					Y	d0	F0	sigma_0	Fn	sigma_n	V	W	V.Y	W.Y	V^2
1.73617	57.7	68.7534	200.411	191.118	0.660909	0.0145447	0.00498976	2.91492	0.0252522	0.00866307	5.0608	0.00021155	2.48977e-05	8.49676	7.25747e-05	0.0423968	0.0145447	1		string 6		1.51555		0.624221	-0.380542	1.07171	0.30883			1.73617	200.411	0.00498976		string 6		1.53382			1.73617	0.660909	57.7	191.118	68.7534	200.411	0.00498976	0.0145447	0.00866307	0.0252522	2.48977e-05
1.9691	115	125.803	111.449	109.76	1.19885	0.00794892	0.00897274	0.885897	0.0156522	0.0176682	1.74442	6.31853e-05	8.051e-05	0.784813	7.13236e-05	0.00704192	0.00794892	1		string 2		1.97861		0.478133	-0.114707	1.06294	0.0517678			1.9691	111.449	0.00897274		string 2		1.91071			1.9691	1.19885	115	109.76	125.803	111.449	0.00897274	0.00794892	0.0176682	0.0156522	8.051e-05
2.10679	115	126.161	112.631	109.76	1.19423	0.00792637	0.00887852	0.892758	0.0166992	0.0187052	1.88085	6.28274e-05	7.88282e-05	0.797016	7.03745e-05	0.00707633	0.00792637	1		string 3		1.96784		0.480751	-0.115588	1.06287	0.0527188			2.10679	112.631	0.00887852		string 3		1.9018			2.10679	1.19423	115	109.76	126.161	112.631	0.00887852	0.00792637	0.0187052	0.0166992	7.88282e-05
3.57977	10.8816	11.2781	33.166	32.7927	0.658	0.0886677	0.0301514	2.94075	0.31741	0.107935	10.5272	0.00786197	0.000909106	8.64802	0.00267346	0.26075	0.0886677	1		string 8		3.49045		0.271036	-0.519253	1.44952	0.0697376			3.57977	33.166	0.0301514		string 8		3.91472			3.57977	0.658	10.8816	32.7927	11.2781	33.166	0.0301514	0.0886677	0.107935	0.31741	0.000909106
2.31293	19.3393	20.6073	60.6009	59.1876	0.658	0.0485265	0.0165014	2.94075	0.112238	0.0381665	6.80174	0.00235482	0.000272296	8.64802	0.000800756	0.142704	0.0485265	1				2.41889		0.391105	-0.490933	1.37046	0.120475			2.31293	60.6009	0.0165014				2.6231			2.31293	0.658	19.3393	59.1876	20.6073	60.6009	0.0165014	0.0485265	0.0381665	0.112238	0.000272296
1.89065	28.2521	30.7361	90.3872	87.8214	0.658	0.032535	0.0110635	2.94075	0.0615124	0.0209172	5.55993	0.00105853	0.000122401	8.64802	0.000359952	0.0956774	0.032535	1				1.992		0.47492	-0.463487	1.29384	0.169645			1.89065	90.3872	0.0110635				2.10855			1.89065	0.658	28.2521	87.8214	30.7361	90.3872	0.0110635	0.032535	0.0209172	0.0615124	0.000122401
1.74157	34.8803	38.9305	114.485	108.425	0.658	0.0256868	0.00873477	2.94075	0.0447355	0.0152123	5.12154	0.000659812	7.62963e-05	8.64802	0.000224368	0.0755385	0.0256868	1				1.80919		0.522909	-0.443431	1.23786	0.205575			1.74157	114.485	0.00873477				1.88819			1.74157	0.658	34.8803	108.425	38.9305	114.485	0.00873477	0.0256868	0.0152123	0.0447355	7.62963e-05
1.59979	46.5484	52.4744	154.314	149.325	0.658	0.0190569	0.00648029	2.94075	0.0304871	0.0103671	4.70459	0.000363166	4.19941e-05	8.64802	0.000123494	0.0560416	0.0190569	1				1.6322		0.579609	-0.413834	1.15523	0.258599			1.59979	154.314	0.00648029				1.67486			1.59979	0.658	46.5484	149.325	52.4744	154.314	0.00648029	0.0190569	0.0103671	0.0304871	4.19941e-05
1.51686	52.9847	60.5761	178.139	172.703	0.658	0.0165082	0.00561359	2.94075	0.0250405	0.00851501	4.4607	0.00027252	3.15124e-05	8.64802	9.26701e-05	0.0485464	0.0165082	1				1.56416		0.604821	-0.397946	1.11088	0.287064			1.51686	178.139	0.00561359				1.59285			1.51686	0.658	52.9847	172.703	60.5761	178.139	0.00561359	0.0165082	0.00851501	0.0250405	3.15124e-05
1.51576	58.8131	68.6751	201.957	194.805	0.658	0.0145613	0.00495156	2.94075	0.0220714	0.00750537	4.45747	0.000212032	2.4518e-05	8.64802	7.21012e-05	0.0428212	0.0145613	1				1.51219		0.625608	-0.383237	1.06982	0.313416			1.51576	201.957	0.00495156				1.53021			1.51576	0.658	58.8131	194.805	68.6751	201.957	0.00495156	0.0145613	0.00750537	0.0220714	2.4518e-05
1.51839	64.1532	76.5808	225.205	215.962	0.658	0.0130581	0.0044404	2.94075	0.0198273	0.00674227	4.46521	0.000170514	1.97171e-05	8.64802	5.79832e-05	0.0384007	0.0130581	1				1.47206		0.642661	-0.369892	1.03257	0.337325			1.51839	225.205	0.0044404				1.48184			1.51839	0.658	64.1532	215.962	76.5808	225.205	0.0044404	0.0130581	0.00674227	0.0198273	1.97171e-05
4.00781	16.8766	18.0108	32.4092	31.5709	0.841176	0.0555223	0.0308554	1.79943	0.222523	0.123663	7.21179	0.00308272	0.000952056	3.23796	0.00171316	0.0999087	0.0555223	1		string 14		4.00159		0.236416	-0.270757	1.23522	0.0355339			4.00781	32.4092	0.0308554		string 14		3.98134			4.00781	0.841176	16.8766	31.5709	18.0108	32.4092	0.0308554	0.0555223	0.123663	0.222523	0.000952056
2.65684	30.8018	32.9093	59.2182	58.3255	0.841176	0.0303865	0.0168867	1.79943	0.080732	0.0448652	4.7808	0.00092334	0.000285161	3.23796	0.000513128	0.0546785	0.0303865	1				2.66745		0.354661	-0.263025	1.19995	0.0630736			2.65684	59.2182	0.0168867				2.65956			2.65684	0.841176	30.8018	58.3255	32.9093	59.2182	0.0168867	0.0303865	0.0448652	0.080732	0.000285161
2.11695	45.3737	49.0848	88.3249	85.9186	0.841176	0.0203729	0.0113218	1.79943	0.0431284	0.0239677	3.80931	0.000415055	0.000128184	3.23796	0.000230659	0.0366597	0.0203729	1				2.13595		0.442912	-0.255116	1.16387	0.0912466			2.11695	88.3249	0.0113218				2.13299			2.11695	0.841176	45.3737	85.9186	49.0848	88.3249	0.0113218	0.0203729	0.0239677	0.0431284	0.000128184
1.90985	56.7732	62.1711	111.873	110.175	0.841176	0.0160846	0.00893873	1.79943	0.0307193	0.0170716	3.43665	0.000258716	7.99008e-05	3.23796	0.000143776	0.0289433	0.0160846	1				1.90834		0.495738	-0.249057	1.13623	0.112829			1.90985	111.873	0.00893873				1.90749			1.90985	0.841176	56.7732	110.175	62.1711	111.873	0.00893873	0.0160846	0.0170716	0.0307193	7.99008e-05
1.65804	75.4095	83.8004	150.793	148.165	0.841176	0.0119331	0.0066316	1.79943	0.0197856	0.0109955	2.98354	0.000142399	4.39781e-05	3.23796	7.91357e-05	0.0214729	0.0119331	1				1.68799		0.560452	-0.23965	1.09331	0.146337			1.65804	150.793	0.0066316				1.68918			1.65804	0.841176	75.4095	148.165	83.8004	150.793	0.0066316	0.0119331	0.0109955	0.0197856	4.39781e-05
1.62698	85.3322	96.7385	174.075	171.905	0.841176	0.0103371	0.00574466	1.79943	0.0168183	0.00934643	2.92764	0.000106857	3.30012e-05	3.23796	5.93834e-05	0.018601	0.0103371	1				1.60328		0.590064	-0.234356	1.06916	0.165198			1.62698	174.075	0.00574466				1.60526			1.62698	0.841176	85.3322	171.905	96.7385	174.075	0.00574466	0.0103371	0.00934643	0.0168183	3.30012e-05
1.52748	95.0157	109.673	197.349	193.844	0.841176	0.00911805	0.00506718	1.79943	0.0139276	0.00774001	2.7486	8.31389e-05	2.56763e-05	3.23796	4.62028e-05	0.0164073	0.00911805	1				1.53858		0.61488	-0.229291	1.04605	0.183238			1.52748	197.349	0.00506718				1.54115			1.52748	0.841176	95.0157	193.844	109.673	197.349	0.00506718	0.00911805	0.00774001	0.0139276	2.56763e-05
1.52201	103.005	122.298	220.067	215.565	0.841176	0.00817677	0.00454408	1.79943	0.0124452	0.00691616	2.73877	6.68596e-05	2.06487e-05	3.23796	3.71559e-05	0.0147136	0.00817677	1				1.48862		0.635516	-0.224554	1.02444	0.200111			1.52201	220.067	0.00454408				1.49165			1.52201	0.841176	103.005	215.565	122.298	220.067	0.00454408	0.00817677	0.00691616	0.0124452	2.06487e-05
4.31689	34.064	36.5226	32.522	31.1488	1.19577	0.0273803	0.0307484	0.890462	0.118198	0.132738	3.84403	0.000749681	0.000945465	0.792922	0.000841901	0.0243811	0.0273803	1		string 5		4.35298		0.217331	-0.11975	1.10398	0.0157705			4.31689	32.522	0.0307484		string 5		3.97122			4.31689	1.19577	34.064	31.1488	36.5226	32.522	0.0307484	0.0273803	0.132738	0.118198	0.000945465
2.906	61.9555	66.7342	59.4242	57.1366	1.19577	0.0149848	0.0168282	0.890462	0.0435459	0.0489026	2.58768	0.000224545	0.000283187	0.792922	0.000252167	0.0133434	0.0149848	1				2.83493		0.333708	-0.118208	1.08976	0.0284449			2.906	59.4242	0.0168282				2.65402			2.906	1.19577	61.9555	57.1366	66.7342	59.4242	0.0168282	0.0149848	0.0489026	0.0435459	0.000283187
2.21621	91.5679	99.5351	88.6322	85.9017	1.19577	0.0100467	0.0112826	0.890462	0.0222656	0.0250046	1.97345	0.000100936	0.000127297	0.792922	0.000113353	0.00894621	0.0100467	1				2.23017		0.4242	-0.116578	1.07474	0.041841			2.21621	88.6322	0.0112826				2.12928			2.21621	1.19577	91.5679	85.9017	99.5351	88.6322	0.0112826	0.0100467	0.0250046	0.0222656	0.000127297
1.94669	114.963	126.072	112.262	108.781	1.19577	0.007932	0.00890773	0.890462	0.0154411	0.0173406	1.73345	6.29166e-05	7.93477e-05	0.792922	7.06561e-05	0.00706314	0.007932	1				1.97119		0.479934	-0.115292	1.06288	0.0524114			1.94669	112.262	0.00890773				1.90456			1.94669	1.19577	114.963	108.781	126.072	112.262	0.00890773	0.007932	0.0173406	0.0154411	7.93477e-05
1.64472	151.445	169.932	151.318	145.804	1.19577	0.00588471	0.0066086	0.890462	0.00967872	0.0108693	1.46456	3.46298e-05	4.36736e-05	0.792922	3.88897e-05	0.00524011	0.00588471	1				1.72046		0.549876	-0.113227	1.04385	0.0693802			1.64472	151.318	0.0066086				1.68701			1.64472	1.19577	151.445	145.804	169.932	151.318	0.0066086	0.00588471	0.0108693	0.00967872	4.36736e-05
1.5745	171.958	196.168	174.68	168.47	1.19577	0.00509767	0.00572474	0.890462	0.00802628	0.00901361	1.40203	2.59862e-05	3.27727e-05	0.792922	2.91828e-05	0.00453928	0.00509767	1				1.62407		0.582511	-0.112027	1.03278	0.0792432			1.5745	174.68	0.00572474				1.60337			1.5745	1.19577	171.958	168.47	196.168	174.68	0.00572474	0.00509767	0.00901361	0.00802628	3.27727e-05
53.1188						0.522278	0.280868	47.9578	1.34816	0.748831	98.4268	0.0195687	0.00476243	109.924	0.00878781	1.17189	0.522278	25			r^2	0.991571									a	1.06167			r^2	0.961562			53.1188						0.280868	0.522278	0.748831	1.34816	0.00476243
																						0.991547									b	94.6242
																															r^2	0.961562
	Y	a	b	c	e
1	53.1188	25	0.522278	0.280868	47.9578	0			Model	a + b/[ F0 or Fn ] + c/[ actual.stress or notional.stress ] + e/A
V	1.34816	0.522278	0.0195687	0.00878781	1.17189	0			b	1	0: F0, 1: Fn
W	0.748831	0.280868	0.00878781	0.00476243	0.522278	1.38778e-16			c	1	0: actual.stress, 1: notional.stress
X	98.4268	47.9578	1.17189	0.522278	109.924	-1.42109e-14
																																								Y	a	b	c
elim. E	-2.40537	4.25	-0.326418	-0.0922963	0																																		1	53.1188	25	0.280868	0.522278	0
	-8.16954	-0.41288	-0.14867	-0.0817042	0																																		V	0.748831	0.280868	0.00476243	0.00878781	1.66533e-16
	1118.69	448.146	1.20945	5.82684	0																																		W	1.34816	0.522278	0.00878781	0.0195687	2.22045e-16
elim. C	-0.55749	-0.38535	0.0129481	0																																			elim. C	0.0756991	0.0730037	-1.90953e-05	0
	89.2353	66.1263	-1.79036	0																																				0.33535	0.216443	0.000906551	0
elim. B	-0.157322	-0.166295	0																																				elim. B	7.50288e-05	7.03147e-05	0
	a	0.946039																																						a	1.06704
	b	-14.9005	0																																					b	115.157	0
	c	122.322	0	0																																				c	-11.2993	1.95399e-14	0
	e	0.0603388	0	2.63678e-16	-1.31839e-16
Function fitting for: df/dT (constant length) = a + b/[ F0 or Fn ] + c/[ actual.stress or notional.stress ] + e/A												THICKER STRINGS																		Function fitting for: df/dT (constant length) = a + b/notional.stress									Function fitting for: df/dT (constant length) = a + b/notional.stress + c/Fn
	Actual	Notional	Notional	Actual	Unstretched																	Estimated									Notional					Estimated				Unstretched	Actual	Actual	Notional	Notional
df/dT_L	Tension	Tension	Stress	Stress	diameter																	value		Contributions						df/dT_L	Stress	1/stress				value			df/dT_L	diameter	Tension	Stress	Tension	Stress
	(N)	(N)	(Mpa)	(Mpa)	(mm)																										(Mpa)									(mm)	(N)	(Mpa)	(N)	(Mpa)
Y	F0	Fn	sigma_n	sigma_0	d	V	W	X	V.Y	W.Y	X.Y	V^2	W^2	X^2	V.W	V.X	W.X	n		Source				constant	V	W	X			Y	sigma_n			Source					Y	d0	F0	sigma_0	Fn	sigma_n	V	W	V.Y	W.Y	V^2
0.416354	245.648	274.514	62.6461	61.5079	2.36206	0.0036428	0.0159627	0.228207	0.00151669	0.00664613	0.0950148	1.327e-05	0.000254808	0.0520784	5.81488e-05	0.000831311	0.0036428	1		string 10a		0.400026		1.97901	0.734556	0.411836	-0.146393			0.416354	62.6461	0.0159627		string 10a		0.280426			0.416354	2.36206	245.648	61.5079	274.514	62.6461	0.0159627	0.0036428	0.00664613	0.00151669	0.000254808
-0.25043	69.7187	77.142	34.7805	33.4106	1.68048	0.0129631	0.0287517	0.450864	-0.00324636	-0.0072003	-0.11291	0.000168042	0.000826662	0.203278	0.000372712	0.0058446	0.0129631	1		string 23a		-0.409289		-1.93422	0.852417	0.2419	-0.0943166			-0.25043	34.7805	0.0287517		string 23a		-0.176842			-0.25043	1.68048	69.7187	33.4106	77.142	34.7805	0.0287517	0.0129631	-0.0072003	-0.00324636	0.000826662
0.253544	125.788	140.954	63.551	61.7868	1.68048	0.00709452	0.0157354	0.450864	0.00179877	0.00398961	0.114314	5.03322e-05	0.000247603	0.203278	0.000111635	0.00319866	0.00709452	1				0.185675		4.26366	0.924549	0.262369	-0.186919			0.253544	63.551	0.0157354				0.288553			0.253544	1.68048	125.788	61.7868	140.954	63.551	0.0157354	0.00709452	0.00398961	0.00179877	0.000247603
0.533016	182.163	210.235	94.7874	91.7437	1.68048	0.00475658	0.0105499	0.450864	0.00253533	0.00562328	0.240318	2.26251e-05	0.000111301	0.203278	5.01816e-05	0.00214457	0.00475658	1				0.422697		1.87287	1.01808	0.288913	-0.306997			0.533016	94.7874	0.0105499				0.473958			0.533016	1.68048	182.163	91.7437	210.235	94.7874	0.0105499	0.00475658	0.00562328	0.00253533	0.000111301
0.514777	226.577	266.285	120.058	116.296	1.68048	0.00375538	0.0083293	0.450864	0.00193318	0.00428773	0.232094	1.41029e-05	6.93772e-05	0.203278	3.12797e-05	0.00169316	0.00375538	1				0.5242		1.51022	1.10884	0.314667	-0.423507			0.514777	120.058	0.0083293				0.553356			0.514777	1.68048	226.577	116.296	266.285	120.058	0.0083293	0.00375538	0.00428773	0.00193318	6.93772e-05
0.553377	275.898	330.785	149.139	143.427	1.68048	0.00302311	0.00670515	0.450864	0.00167292	0.00371047	0.249497	9.13919e-06	4.4959e-05	0.203278	2.02704e-05	0.00136301	0.00302311	1				0.598438		1.32287	1.23559	0.350637	-0.586228			0.553377	149.139	0.00670515				0.611427			0.553377	1.68048	275.898	143.427	330.785	149.139	0.00670515	0.00302311	0.00371047	0.00167292	4.4959e-05
-0.554767	87.7003	98.7343	35.0396	32.6263	1.89413	0.0101282	0.0285392	0.354887	-0.00561878	-0.0158326	-0.19688	0.00010258	0.000814485	0.125945	0.00028905	0.00359436	0.0101282	1		string 29		-0.207377		-3.81746	0.800604	0.288639	-0.0892434			-0.554767	35.0396	0.0285392		string 29		-0.169242			-0.554767	1.89413	87.7003	32.6263	98.7343	35.0396	0.0285392	0.0101282	-0.0158326	-0.00561878	0.000814485
0.351429	153.974	180.407	64.0243	59.1854	1.89413	0.00554301	0.0156191	0.354887	0.00194797	0.00548899	0.124718	3.07249e-05	0.000243955	0.125945	8.65766e-05	0.00196714	0.00554301	1				0.285262		2.77518	0.864417	0.311646	-0.176063			0.351429	64.0243	0.0156191				0.292713			0.351429	1.89413	153.974	59.1854	180.407	64.0243	0.0156191	0.00554301	0.00548899	0.00194797	0.000243955
0.200333	221.367	269.081	95.4933	87.4771	1.89413	0.00371636	0.0104719	0.354887	0.000744508	0.00209787	0.0710956	1.38113e-05	0.000109661	0.125945	3.89175e-05	0.00131889	0.00371636	1				0.48152		1.64407	0.946309	0.34117	-0.287479			0.200333	95.4933	0.0104719				0.476747			0.200333	1.89413	221.367	87.4771	269.081	95.4933	0.0104719	0.00371636	0.00209787	0.000744508	0.000109661
0.631339	276.987	340.819	120.952	111.309	1.89413	0.00293411	0.00826772	0.354887	0.00185242	0.00521973	0.224054	8.60899e-06	6.83552e-05	0.125945	2.42584e-05	0.00104128	0.00293411	1				0.565566		1.39976	1.02486	0.369489	-0.394346			0.631339	120.952	0.00826772				0.555558			0.631339	1.89413	276.987	111.309	340.819	120.952	0.00826772	0.00293411	0.00521973	0.00185242	6.83552e-05
0.13813	136.354	150.238	34.2853	32.9618	2.36206	0.00665612	0.029167	0.228207	0.000919412	0.00402885	0.0315223	4.43039e-05	0.000850717	0.0520784	0.000194139	0.00151897	0.00665612	1		string 10b		0.0286447		27.637	0.6889	0.386239	-0.0751387			0.13813	34.2853	0.029167		string 10b		-0.191691			0.13813	2.36206	136.354	32.9618	150.238	34.2853	0.029167	0.00665612	0.00402885	0.000919412	0.000850717
0.488288	245.591	274.514	62.6461	61.2218	2.36206	0.0036428	0.0159627	0.228207	0.00177874	0.0077944	0.111431	1.327e-05	0.000254808	0.0520784	5.81488e-05	0.000831311	0.0036428	1				0.400026		1.97901	0.734556	0.411836	-0.146393			0.488288	62.6461	0.0159627				0.280426			0.488288	2.36206	245.591	61.2218	274.514	62.6461	0.0159627	0.0036428	0.0077944	0.00177874	0.000254808
3.27539						0.0678561	0.194062	4.35849	0.0078348	0.0258542	1.18427	0.000490811	0.00389669	1.67641	0.00133532	0.0253473	0.0678561	12			r^2	0.803747									a	0.851167			r^2	0.697892			3.27539						0.194062	0.0678561	0.0258542	0.0078348	0.00389669
																						0.803307									b	-35.7547
																															r^2	0.697892
	Y	a	b	c	e
1	3.27539	12	0.0678561	0.194062	4.35849	0
V	0.0078348	0.0678561	0.000490811	0.00133532	0.0253473	-1.73472e-17
W	0.0258542	0.194062	0.00133532	0.00389669	0.0678561	0
X	1.18427	4.35849	0.0253473	0.0678561	1.67641	-6.10623e-16
																																								Y	a	b	c
elim. E	0.0488743	0.00841735	-0.000419227	-0.000901031	0																																		1	3.27539	12	0.194062	0.0678561	0
	0.10957	-0.0315434	-0.00121552	-0.0038154	0																																		V	0.0258542	0.194062	0.00389669	0.00133532	0
	0.32926	1.12045	0.00327852	0.0295764	0																																		W	0.0078348	0.0678561	0.00133532	0.000490811	0
elim. C	-8.77493e-05	-6.05371e-05	5.04299e-07	0																																			elim. C	0.00261932	0.00285555	-5.27978e-06	0
	0.0017422	0.00125851	-9.44521e-06	0																																				0.00107596	0.00128528	4.63821e-06	0
elim. B	-4.97794e-11	-6.28802e-11	0																																				elim. B	1.78298e-08	2.00306e-08	0
	a	0.791655																																						a	0.890126
	b	-78.9706	0																																					b	-14.684	-4.08562e-14
	c	-10.104	0	0																																				c	-67.1498	0	0
	e	0.251226	-6.66134e-16	0	0
[truncated: 5 more columns]

## Sheet: df.dT_F
Function fitting for: df/dT (constant tension) = [ a + b/Fn^2 + c.mu/Fn^2 + e.mu/Fn + f/d ] OR [ a + b/Fn^2 + c/(Fn.notional_stress) + e/notional_stress + f/d ]														THINNER STRINGS
	Notional	Notional	Unstretched	Unstretched	Unstretched																						Estimated
df/dT_F	Tension	Stress	Density	lin. Density	diameter																						value
	(N)	(Mpa)	(kg/m^3)	(g/m)	(mm)
Y	Fn	sigma_n	rho	mu	d	V	W	X	Z	V.Y	W.Y	X.Y	Z.Y	V^2	W^2	X^2	Z^2	V.W	V.X	W.X	V.Z	W.Z	X.Z	n	Source			a	b	c	e	f
0.191463	68.7534	200.411	1088.95	0.373576	0.660909	0.00021155	7.25747e-05	0.00498976	1.51307	4.05038e-05	1.38953e-05	0.000955352	0.289696	4.47532e-08	5.26709e-09	2.48977e-05	2.28937	1.53532e-08	1.05558e-06	3.6213e-07	0.000320089	0.00010981	0.00754984	1	string 6		0.133781	-0.549966	0.175676	0.128924	-0.582697	1.82806
0.0571013	125.803	111.449	1068.24	1.20583	1.19885	6.31853e-05	7.13236e-05	0.00897274	0.834135	3.60796e-06	4.07267e-06	0.000512355	0.0476302	3.99239e-09	5.08705e-09	8.051e-05	0.695782	4.50661e-09	5.66946e-07	6.39968e-07	5.27051e-05	5.94935e-05	0.00748448	1	string 2		-0.0549613	1.33867	-0.127719	-0.308405	2.55051	-2.45306
-0.053347	126.161	112.631	1079.58	1.20926	1.19423	6.28274e-05	7.03745e-05	0.00887852	0.837359	-3.35165e-06	-3.75427e-06	-0.000473643	-0.0446706	3.94728e-09	4.95257e-09	7.88282e-05	0.70117	4.42144e-09	5.57814e-07	6.24822e-07	5.26091e-05	5.89287e-05	0.00743451	1	string 3		-0.0532337	1.38212	-0.131117	-0.314176	2.60563	-2.54246
1.21626	11.2781	33.166	1097.35	0.373151	0.658	0.00786197	0.00267346	0.0301514	1.51976	0.00956218	0.00325161	0.0366719	1.84842	6.18105e-05	7.14736e-06	0.000909106	2.30966	2.10186e-05	0.000237049	8.06084e-05	0.0119483	0.004063	0.0458228	1	string 8		1.2098	-0.0608158	0.72196	0.525173	-0.38936	0.203043
0.343729	20.6073	60.6009	1097.35	0.373151	0.658	0.00235482	0.000800756	0.0165014	1.51976	0.000809422	0.000275243	0.00567202	0.522385	5.5452e-06	6.4121e-07	0.000272296	2.30966	1.88564e-06	3.88579e-05	1.32136e-05	0.00357876	0.00121695	0.0250781	1			0.366182	-0.200925	0.714428	0.519695	-0.704017	0.67082
0.185178	30.7361	90.3872	1097.35	0.373151	0.658	0.00105853	0.000359952	0.0110635	1.51976	0.000196016	6.6655e-05	0.00204871	0.281425	1.12048e-06	1.29565e-07	0.000122401	2.30966	3.81019e-07	1.1711e-05	3.98233e-06	0.00160871	0.000547039	0.0168138	1			0.202365	-0.363576	0.581116	0.42272	-0.854114	1.21385
0.153481	38.9305	114.485	1097.35	0.373151	0.658	0.000659812	0.000224368	0.00873477	1.51976	0.000101269	3.44363e-05	0.00134062	0.233254	4.35351e-07	5.03412e-08	7.62963e-05	2.30966	1.48041e-07	5.76331e-06	1.95981e-06	0.00100275	0.000340985	0.0132747	1			0.162229	-0.453526	0.451843	0.328683	-0.841166	1.51417
0.144278	52.4744	154.314	1097.35	0.373151	0.658	0.000363166	0.000123494	0.00648029	1.51976	5.23967e-05	1.78174e-05	0.000934959	0.219267	1.31889e-07	1.52508e-08	4.19941e-05	2.30966	4.48489e-08	2.35342e-06	8.00278e-07	0.000551924	0.000187681	0.00984846	1			0.140522	-0.523587	0.287117	0.208857	-0.720461	1.74807
0.171492	60.5761	178.139	1097.35	0.373151	0.658	0.00027252	9.26701e-05	0.00561359	1.51976	4.67349e-05	1.58922e-05	0.000962686	0.260626	7.4267e-08	8.58774e-09	3.15124e-05	2.30966	2.52544e-08	1.52981e-06	5.20212e-07	0.000414164	0.000140836	0.00853129	1			0.136666	-0.538358	0.221531	0.161148	-0.641711	1.79739
0.159483	68.6751	201.957	1097.35	0.373151	0.658	0.000212032	7.21012e-05	0.00495156	1.51976	3.38154e-05	1.14989e-05	0.000789688	0.242375	4.49575e-08	5.19858e-09	2.4518e-05	2.30966	1.52877e-08	1.04989e-06	3.57014e-07	0.000322237	0.000109576	0.00752517	1			0.1354	-0.54339	0.173971	0.126552	-0.571322	1.81419
0.0911396	76.5808	225.205	1097.35	0.373151	0.658	0.000170514	5.79832e-05	0.0044404	1.51976	1.55406e-05	5.28457e-06	0.000404696	0.13851	2.90751e-08	3.36205e-09	1.97171e-05	2.30966	9.88696e-09	7.57151e-07	2.57469e-07	0.00025914	8.81204e-05	0.00674833	1			0.135419	-0.543317	0.139887	0.101758	-0.512274	1.81395
0.390251	18.0108	32.4092	1072.31	0.595914	0.841176	0.00308272	0.00171316	0.0308554	1.18881	0.00120303	0.000668563	0.0120413	0.463934	9.50318e-06	2.93493e-06	0.000952056	1.41327	5.2812e-06	9.51187e-05	5.28603e-05	0.00366477	0.00203663	0.0366813	1	string 14		0.386144	-0.190538	0.886916	1.05437	-1.24837	0.497614
0.0909657	32.9093	59.2182	1072.31	0.595914	0.841176	0.00092334	0.000513128	0.0168867	1.18881	8.39923e-05	4.66771e-05	0.00153611	0.108141	8.52557e-07	2.63301e-07	0.000285161	1.41327	4.73792e-07	1.55922e-05	8.66505e-06	0.00109768	0.000610013	0.0200751	1			0.0792834	-0.928003	1.29383	1.53812	-3.32753	2.42359
0.011897	49.0848	88.3249	1072.31	0.595914	0.841176	0.000415055	0.000230659	0.0113218	1.18881	4.9379e-06	2.74414e-06	0.000134696	0.0141433	1.72271e-07	5.32034e-08	0.000128184	1.41327	9.5736e-08	4.69919e-06	2.61148e-06	0.000493422	0.00027421	0.0134595	1			0.042624	-1.72614	1.0818	1.28606	-4.14975	4.50803
0.0400161	62.1711	111.873	1072.31	0.595914	0.841176	0.000258716	0.000143776	0.00893873	1.18881	1.03528e-05	5.75337e-06	0.000357693	0.0475716	6.69339e-08	2.06716e-08	7.99008e-05	1.41327	3.71972e-08	2.31259e-06	1.28518e-06	0.000307564	0.000170923	0.0106265	1			0.0418384	-1.75856	0.686981	0.81669	-3.33779	4.59268
0.0555869	83.8004	150.793	1072.31	0.595914	0.841176	0.000142399	7.91357e-05	0.0066316	1.18881	7.91553e-06	4.3989e-06	0.00036863	0.0660823	2.02776e-08	6.26245e-09	4.39781e-05	1.41327	1.12689e-08	9.44336e-07	5.24796e-07	0.000169286	9.40774e-05	0.00788372	1			0.0495979	-1.48343	0.318964	0.379187	-2.08888	3.87416
0.072178	96.7385	174.075	1072.31	0.595914	0.841176	0.000106857	5.93834e-05	0.00574466	1.18881	7.71269e-06	4.28617e-06	0.000414638	0.085806	1.14183e-08	3.52639e-09	3.30012e-05	1.41327	6.3455e-09	6.13855e-07	3.41138e-07	0.000127032	7.05957e-05	0.00682932	1			0.0548115	-1.34233	0.216584	0.257477	-1.63739	3.50566
0.0303535	109.673	197.349	1072.31	0.595914	0.841176	8.31389e-05	4.62028e-05	0.00506718	1.18881	2.52355e-06	1.40242e-06	0.000153806	0.0360846	6.91207e-09	2.1347e-09	2.56763e-05	1.41327	3.84125e-09	4.21279e-07	2.34118e-07	9.88364e-05	5.49264e-05	0.00602392	1			0.0596284	-1.2339	0.154899	0.184145	-1.32762	3.22247
0.0221259	122.298	220.067	1072.31	0.595914	0.841176	6.68596e-05	3.71559e-05	0.00454408	1.18881	1.47933e-06	8.22106e-07	0.000100542	0.0263035	4.4702e-09	1.38056e-09	2.06487e-05	1.41327	2.48423e-09	3.03815e-07	1.68839e-07	7.94834e-05	4.41714e-05	0.00540205	1			0.063842	-1.15246	0.116347	0.138314	-1.11198	3.00978
-0.146743	36.5226	32.522	1076.04	1.2084	1.19577	0.000749681	0.000841901	0.0307484	0.836282	-0.000110011	-0.000123543	-0.00451212	-0.122719	5.62021e-07	7.08797e-07	0.000945465	0.699367	6.31157e-07	2.30515e-05	2.58871e-05	0.000626944	0.000704066	0.0257143	1	string 5		-0.135414	0.543334	-0.615047	-1.47755	3.54746	-0.998197
-0.0978855	66.7342	59.4242	1076.04	1.2084	1.19577	0.000224545	0.000252167	0.0168282	0.836282	-2.19797e-05	-2.46835e-05	-0.00164723	-0.0818599	5.04205e-08	6.35882e-08	0.000283187	0.699367	5.66229e-08	3.77868e-06	4.24351e-06	0.000187783	0.000210883	0.0140731	1			-0.116434	0.631907	-0.214251	-0.514701	2.25797	-1.16092
-0.103808	99.5351	88.6322	1076.04	1.2084	1.19577	0.000100936	0.000113353	0.0112826	0.836282	-1.0478e-05	-1.17669e-05	-0.00117122	-0.0868126	1.01881e-08	1.28489e-08	0.000127297	0.699367	1.14414e-08	1.13882e-06	1.27891e-06	8.44112e-05	9.47949e-05	0.00943542	1			-0.0765182	0.961538	-0.146548	-0.352056	2.30358	-1.76651
-0.0635188	126.072	112.262	1076.04	1.2084	1.19577	6.29166e-05	7.06561e-05	0.00890773	0.836282	-3.99639e-06	-4.48799e-06	-0.000565809	-0.0531196	3.95849e-09	4.99228e-09	7.93477e-05	0.699367	4.44544e-09	5.60444e-07	6.29386e-07	5.2616e-05	5.90884e-05	0.00744937	1			-0.0537873	1.36789	-0.129952	-0.312187	2.5873	-2.51305
-0.0578538	169.932	151.318	1076.04	1.2084	1.19577	3.46298e-05	3.88897e-05	0.0066086	0.836282	-2.00347e-06	-2.24992e-06	-0.000382333	-0.0483821	1.19922e-09	1.51241e-09	4.36736e-05	0.699367	1.34674e-09	2.28855e-07	2.57007e-07	2.89603e-05	3.25228e-05	0.00552665	1			-0.0285604	2.57613	-0.134705	-0.323605	3.61497	-4.73279
-0.0406087	196.168	174.68	1076.04	1.2084	1.19577	2.59862e-05	2.91828e-05	0.00572474	0.836282	-1.05527e-06	-1.18508e-06	-0.000232474	-0.0339603	6.75283e-10	8.51638e-10	3.27727e-05	0.699367	7.58351e-10	1.48764e-07	1.67064e-07	2.17318e-05	2.44051e-05	0.0047875	1			-0.0180192	4.08317	-0.160216	-0.384891	4.96342	-7.50148
2.86321						0.0195687	0.00878781	0.280868	29.8708	0.0120306	0.00425938	0.0564156	4.46013	8.05109e-05	1.20942e-05	0.00476243	37.666	3.01705e-05	0.000450165	0.00020248	0.0271519	0.0114037	0.330079	25		r^2	0.98373
	Y	A	B	C	D	E
1	2.86321	25	0.0195687	0.00878781	0.280868	29.8708	0			Model	0 = a + b/Fn^2 + c.mu/Fn^2 + e.mu/Fn + f/d
V	0.0120306	0.0195687	8.05109e-05	3.01705e-05	0.000450165	0.0271519	0			1	1 = a + b/Fn^2 + c/(Fn.notionl_stress) + e/notionl_stress + f/d
W	0.00425938	0.00878781	3.01705e-05	1.20942e-05	0.00020248	0.0114037	0
X	0.0564156	0.280868	0.000450165	0.00020248	0.00476243	0.330079	0
Z	4.46013	29.8708	0.0271519	0.0114037	0.330079	37.666	0
elim. E	-0.281621	0.0942643	-0.0018736	-0.000662612	-0.00582068	0
	-0.0945799	0.0225945	-0.000678061	-0.000261049	-0.00284529	0
	-0.740092	-0.13778	-0.00698756	-0.00314756	-0.0495486	0
	-25.3819	49.3853	-0.0739738	-0.00963709	0.719454	0
elim. D	0.000250774	-0.000136694	1.38415e-06	3.65839e-07	0
	0.0096461	-0.00547264	5.21619e-05	1.45106e-05	0
	-0.350353	0.355275	-0.00177855	-0.000532814	0
elim. C	1.09943e-10	1.86033e-11	1.00194e-12	0
	-5.44254e-09	-5.71412e-08	-8.68326e-11	0
elim. B	-4.09349e-21	5.56368e-20	0
	a	-0.0735752
	b	111.096	0
	c	237.654	0	0
	e	-15.6228	0	0	0
	f	0.161632	0	0	0	0
Function fitting for: df/dT (constant tension) = [ a + b/Fn^2 + c.mu/Fn^2 + e.mu/Fn + f/d ] OR [ a + b/Fn^2 + c/(Fn.notional_stress) + e/notional_stress + f/d ]														THICKER STRINGS
	Notional	Notional	Unstretched	Unstretched	Unstretched																						Estimated
df/dT_F	Tension	Stress	Density	lin. Density	diameter																						value
	(N)	(Mpa)	(kg/m^3)	(g/m)	(mm)
Y	Fn	sigma_n	rho	mu	d	V	W	X	Z	V.Y	W.Y	X.Y	Z.Y	V^2	W^2	X^2	Z^2	V.W	V.X	W.X	V.Z	W.Z	X.Z	n	Source			a	b	c	e	f
-0.14494	274.514	62.6461	1134.38	4.97084	2.36206	1.327e-05	5.81488e-05	0.0159627	0.423359	-1.92335e-06	-8.42808e-06	-0.00231363	-0.0613616	1.76092e-10	3.38129e-09	0.000254808	0.179233	7.71633e-10	2.11824e-07	9.28212e-07	5.61796e-06	2.46179e-05	0.00675796	1	string 10a		-0.165457	3.7898	-0.501405	1.16019	-1.19802	-2.25057
0.0587112	77.142	34.7805	1150.76	2.55236	1.68048	0.000168042	0.000372712	0.0287517	0.595069	9.86597e-06	2.18824e-05	0.00168805	0.0349373	2.82382e-08	1.38914e-07	0.000826662	0.354108	6.26314e-08	4.83151e-06	1.07161e-05	9.99969e-05	0.000221789	0.0171093	1	string 23a		0.0735452	-8.52603	14.2846	-16.7299	4.85459	7.11675
0.0539766	140.954	63.551	1150.76	2.55236	1.68048	5.03322e-05	0.000111635	0.0157354	0.595069	2.71676e-06	6.02568e-06	0.000849343	0.0321198	2.53333e-09	1.24624e-08	0.000247603	0.354108	5.61884e-09	7.91997e-07	1.75662e-06	2.99512e-05	6.64306e-05	0.00936365	1			0.0378859	-16.551	8.30563	-9.72742	5.15754	13.8152
-0.0187239	210.235	94.7874	1150.76	2.55236	1.68048	2.26251e-05	5.01816e-05	0.0105499	0.595069	-4.23629e-07	-9.39594e-07	-0.000197536	-0.011142	5.11894e-10	2.51819e-09	0.000111301	0.354108	1.13536e-09	2.38693e-07	5.29412e-07	1.34635e-05	2.98615e-05	0.00627794	1			0.00314653	-199.282	44.9533	-52.6486	41.6351	166.343
-0.00410467	266.285	120.058	1150.76	2.55236	1.68048	1.41029e-05	3.12797e-05	0.0083293	0.595069	-5.78875e-08	-1.28393e-07	-3.4189e-05	-0.00244256	1.98891e-10	9.78417e-10	6.93772e-05	0.354108	4.41133e-10	1.17467e-07	2.60538e-07	8.39218e-06	1.86136e-05	0.00495651	1			-0.0153082	40.9616	-5.75954	6.74548	-6.75658	-34.191
-0.0274584	330.785	149.139	1150.76	2.55236	1.68048	9.13919e-06	2.02704e-05	0.00670515	0.595069	-2.50947e-07	-5.56592e-07	-0.000184112	-0.0163396	8.35247e-11	4.10889e-10	4.4959e-05	0.354108	1.85255e-10	6.12796e-08	1.35916e-07	5.43845e-06	1.20623e-05	0.00399003	1			-0.0301643	20.7878	-1.89417	2.21842	-2.76031	-17.3517
-0.0922571	98.7343	35.0396	1159.34	3.26677	1.89413	0.00010258	0.00028905	0.0285392	0.527947	-9.46375e-06	-2.66669e-05	-0.00263294	-0.0487068	1.05227e-08	8.355e-08	0.000814485	0.278728	2.96508e-08	2.92755e-06	8.24925e-06	5.41569e-05	0.000152603	0.0150672	1	string 29		-0.121202	5.17358	-5.29124	7.87295	-2.92398	-3.83132
-0.0663808	180.407	64.0243	1159.34	3.26677	1.89413	3.07249e-05	8.65766e-05	0.0156191	0.527947	-2.03955e-06	-5.74703e-06	-0.00103681	-0.0350455	9.44021e-10	7.49551e-09	0.000243955	0.278728	2.66006e-09	4.79895e-07	1.35225e-06	1.62211e-05	4.57078e-05	0.00824604	1			-0.0624544	10.0401	-3.07562	4.57628	-3.10552	-7.43524
-0.068621	269.081	95.4933	1159.34	3.26677	1.89413	1.38113e-05	3.89175e-05	0.0104719	0.527947	-9.47746e-07	-2.67056e-06	-0.000718595	-0.0362282	1.90752e-10	1.51457e-09	0.000109661	0.278728	5.37501e-10	1.44631e-07	4.07541e-07	7.29163e-06	2.05463e-05	0.00552863	1			-0.074777	8.38558	-1.1547	1.71811	-1.73901	-6.20998
-0.106447	340.819	120.952	1159.34	3.26677	1.89413	8.60899e-06	2.42584e-05	0.00826772	0.527947	-9.16402e-07	-2.58224e-06	-0.000880075	-0.0561984	7.41147e-11	5.88469e-10	6.83552e-05	0.278728	2.0884e-10	7.11767e-08	2.00562e-07	4.54509e-06	1.28071e-05	0.00436492	1			-0.0862794	7.26766	-0.623806	0.928175	-1.18993	-5.38209
-0.279217	150.238	34.2853	1134.38	4.97084	2.36206	4.43039e-05	0.000194139	0.029167	0.423359	-1.23704e-05	-5.4207e-05	-0.00814393	-0.118209	1.96284e-09	3.76901e-08	0.000850717	0.179233	8.60114e-09	1.29222e-06	5.66247e-06	1.87565e-05	8.21907e-05	0.0123481	1	string 10b		-0.256406	2.44553	-1.08024	2.49954	-1.41256	-1.45228
-0.167466	274.514	62.6461	1134.38	4.97084	2.36206	1.327e-05	5.81488e-05	0.0159627	0.423359	-2.22227e-06	-9.73795e-06	-0.00267321	-0.0708983	1.76092e-10	3.38129e-09	0.000254808	0.179233	7.71633e-10	2.11824e-07	9.28212e-07	5.61796e-06	2.46179e-05	0.00675796	1			-0.165457	3.7898	-0.501405	1.16019	-1.19802	-2.25057
-0.862928						0.000490811	0.00133532	0.194062	6.35721	-1.80332e-05	-8.37563e-05	-0.0162776	-0.389515	4.56125e-08	2.92885e-07	0.00389669	3.42315	1.13214e-07	1.13801e-05	3.11271e-05	0.000269449	0.000711848	0.100768	12		r^2	0.967127
	Y	A	B	C	D	E
1	-0.862928	12	0.000490811	0.00133532	0.194062	6.35721	0
V	-1.80332e-05	0.000490811	4.56125e-08	1.13214e-07	1.13801e-05	0.000269449	0
W	-8.37563e-05	0.00133532	1.13214e-07	2.92885e-07	3.11271e-05	0.000711848	0
X	-0.0162776	0.194062	1.13801e-05	3.11271e-05	0.00389669	0.100768	0
Z	-0.389515	6.35721	0.000269449	0.000711848	0.100768	3.42315	0
elim. E	-0.000117874	0.000113202	-1.5772e-07	-3.59922e-07	-2.00557e-05	0
	-8.18172e-05	5.32781e-05	-3.7034e-07	-9.1139e-07	-5.9739e-05	0
	0.0165247	-0.0244738	-2.28874e-05	-6.3324e-05	-0.00521682	0
	-0.477699	0.663636	-3.28274e-05	4.56221e-05	0.0236976	0
elim. D	5.4008e-09	-5.69404e-09	1.99459e-12	3.22286e-12	0
	9.46344e-07	-1.08139e-06	3.63774e-10	6.07647e-10	0
	-1.23739e-05	1.59923e-05	-4.39596e-09	-7.61433e-09	0
elim. C	2.31846e-19	2.52127e-20	3.96136e-23	0
	-1.24399e-18	-8.18463e-18	-1.01989e-21	0
elim. B	-1.87179e-40	2.98509e-40	0
	a	-0.627049
	b	6251.79	0
	c	-3301.22	0	0
	e	12.4177	0	0	0
	f	0.879565	0	0	0	0
